# Supplementary material for: Transcriptomic Analysis of Hepatic Cells in Multicellular Organotypic Liver Models
Source: Sci Rep. 2018 Jul 27;8:11306. doi: 10.1038/s41598-018-29455-x (PMC6063915; doi:10.1038/s41598-018-29455-x)
Supplement: Supplementary file 1 — Table S1 [file 41598_2018_29455_MOESM1_ESM.txt]

Article: Transcriptomic Analysis of Hepatic Cells in Multicellular Organotypic Liver Models
Authors: Allison N. Tegge, Richard R. Rodrigues, Adam L. Larkin, Lucav Vu, T. M. Murali, and Padmavathy Rajagopalan

Results of Gene Set Enrichment Analysis for different described in the main text. Every entry is a p-value. A negative value indicates that the enrichment score was negative.
Function	LSEC_3D_HLK_d12_vs_LSEC_3D_HL_d12	LSEC_3D_HLK_d12_vs_Hep_3D_HLK_d12	Hep_3D_HLK_d12_vs_Hep_3D_HL_d12	KC_3D_HLK_d12_vs_KC_pre_3D_HLK_d3	LSEC_3D_HL_d12_vs_Hep_3D_HL_d12	Hep_3D_HLK_d12_vs_KC_3D_HLK_d12	LSEC_3D_HLK_d12_vs_KC_3D_HLK_d12
3_5_CYCLIC_NUCLEOTIDE_PHOSPHODIESTERASE_ACTIVITY	-1	1	1	-0.021862281	1	-1	1
ACETYLCHOLINE_BINDING	1	0.006272395	-0.06181643	-1	0.17652363	-7.62E-05	-1
ACETYLGLUCOSAMINYLTRANSFERASE_ACTIVITY	-1	-1	1	-1	-1	0.14676479	1
ACTIN_BINDING	-0.1888578	-0.14236003	1	-1	-1	1	-1
ACTIN_CYTOSKELETON	-0.007098275	-0.11414035	1	1	-1	0.11456137	-1
ACTIN_CYTOSKELETON_ORGANIZATION_AND_BIOGENESIS	-0.02709146	-0.05482987	1	-0.18105662	-1	0.17969055	-1
ACTIN_FILAMENT	-0.015221996	-1	-1	1	-1	1	-1
ACTIN_FILAMENT_BASED_PROCESS	-0.007125515	-0.017544119	1	-1	-1	0.081420004	-1
ACTIN_FILAMENT_BINDING	-0.069868214	-0.043982353	1	1	-1	0.14351045	-1
ACTIN_FILAMENT_ORGANIZATION	-0.016084386	-1	1	1	-1	1	-1
ACTIN_POLYMERIZATION_AND_OR_DEPOLYMERIZATION	-1	-0.074698806	0.06330907	-0.10858048	-1	0.094953366	1
ACTIVATION_OF_IMMUNE_RESPONSE	1	-1	1	-1	1	1	1
ACTIVATION_OF_JNK_ACTIVITY	1	1	1	1	1	-1	1
ACTIVE_TRANSMEMBRANE_TRANSPORTER_ACTIVITY	-1	-1	1	-1	1	1	0.1354917
ACUTE_INFLAMMATORY_RESPONSE	1	0.14647299	1	0.0013624	0.037245702	-1	1
ADAPTIVE_IMMUNE_RESPONSE	1	1	1	-2.54E-05	1	-1	1
ADAPTIVE_IMMUNE_RESPONSE_GO_0002460	1	1	1	-2.33E-05	1	-1	1
ADENYLATE_CYCLASE_ACTIVATION	1	1	1	-1	0.06959689	-0.063450225	-1
ADHERENS_JUNCTION	-0.073719576	-1	1	1	-1	1	-1
ADP_BINDING	-0.07122632	-0.072920695	1	1	-1	1	-1
ALCOHOL_METABOLIC_PROCESS	0.09171306	-1	1	1	-1	0.14624573	0.03861483
ALDO_KETO_REDUCTASE_ACTIVITY	0.06592141	-1	1	1	-1	0.17916128	1
AMINE_BINDING	1	0.008801953	-0.075955875	-1	1	-1.33E-05	-1
AMINE_BIOSYNTHETIC_PROCESS	1	-1	1	1	-1	0.13728894	0.0613954
AMINE_CATABOLIC_PROCESS	0.03279931	0.02889364	-1	0.002443695	0.034674153	1	0
AMINE_METABOLIC_PROCESS	0.14973609	-1	1	0.17156221	1	0.04845686	0
AMINE_RECEPTOR_ACTIVITY	1	1.35E-04	1	-1	2.98E-05	0	-1
AMINE_TRANSMEMBRANE_TRANSPORTER_ACTIVITY	1	-1	1	-1	0.18303266	1	0.107267536
AMINE_TRANSPORT	1	1	1	-1	0.07011461	1	0.1553886
AMINO_ACID_AND_DERIVATIVE_METABOLIC_PROCESS	0.011753407	1	1	0.05116121	0.18957014	0.101178646	0
AMINO_ACID_CATABOLIC_PROCESS	0.025218122	0.02513055	-1	0.001285986	0.018522045	1	0
AMINO_ACID_DERIVATIVE_METABOLIC_PROCESS	1	-1	1	1	-1	0.14243539	0.023261918
AMINO_ACID_METABOLIC_PROCESS	0.005763414	0.08847347	1	0.008047616	0.080975465	1	0
AMINO_ACID_TRANSMEMBRANE_TRANSPORTER_ACTIVITY	1	-1	1	1	1	1	1
AMINO_ACID_TRANSPORT	1	1	1	-1	1	1	1
ANATOMICAL_STRUCTURE_FORMATION	1	-1	0.0416782	-1	-1	0.083315544	1
ANGIOGENESIS	1	-1	0.052329957	-1	-1	1	1
ANION_CHANNEL_ACTIVITY	0.07847916	0.13858867	1	1	0.052594148	-1	1
ANION_TRANSMEMBRANE_TRANSPORTER_ACTIVITY	-1	0.15835333	1	1	0.029990045	-1	1
ANTIOXIDANT_ACTIVITY	1	-1	1	0.07699631	-1	1	1
APICAL_JUNCTION_COMPLEX	1	1	-1	0.007211835	-1	-1	1
APICOLATERAL_PLASMA_MEMBRANE	1	1	-1	0.008527207	-1	-1	1
AROMATIC_COMPOUND_METABOLIC_PROCESS	1	-1	-1	0.10978368	-1	0.05972979	0.001384996
ATPASE_ACTIVITY_COUPLED_TO_TRANSMEMBRANE_MOVEMENT_OF_IONS	1	1	1	-0.018494064	1	1	1
ATPASE_ACTIVITY_COUPLED_TO_TRANSMEMBRANE_MOVEMENT_OF_IONS_PHOSPHORYLATIVE_MECHANISM	1	1	1	-0.015814254	1	1	1
AUXILIARY_TRANSPORT_PROTEIN_ACTIVITY	-1	0.04849329	-1	1	0.014386101	-0.017967196	-1
AXON	1	-1	-1	-1	-0.06395944	1	-1
BASEMENT_MEMBRANE	-1	-1.72E-04	0.008635868	-1	-0.07421549	7.52E-04	1
BASOLATERAL_PLASMA_MEMBRANE	-0.06601742	-1	1	1	1	1	-1
BEHAVIOR	-1	-1	1	-0.047587927	0.053962015	-1	-1
BIOCARTA_41BB_PATHWAY	-1	0.17304699	-1	1	1	-1	1
BIOCARTA_ACE2_PATHWAY	-1	-1	0.1413425	1	-1	0.17042814	1
BIOCARTA_ACTINY_PATHWAY	-1	-1	-1	1	-1	1	-1
BIOCARTA_AGPCR_PATHWAY	-1	-1	1	-1	1	1	-1
BIOCARTA_AGR_PATHWAY	-0.19480398	-1	1	1	1	1	1
BIOCARTA_AHSP_PATHWAY	0.09120157	1	-1	1	-1	-1	1
BIOCARTA_AKAP95_PATHWAY	-1	-1	1	1	1	1	-1
BIOCARTA_AKAPCENTROSOME_PATHWAY	-1	-1	1	-1	-1	1	-1
BIOCARTA_ALK_PATHWAY	-1	-1	1	-0.14449307	-1	1	-1
BIOCARTA_AMI_PATHWAY	-1	-0.035581075	0.064653926	0.008694832	-1	0.001862504	1
BIOCARTA_ARENRF2_PATHWAY	0.008679712	1	1	-0.16908967	1	-1	1
BIOCARTA_ASBCELL_PATHWAY	1	0.078839555	-1	-0.00958998	0.0821247	-0.09260696	-1
BIOCARTA_ATRBRCA_PATHWAY	-1	-1	-1	1	-1	1	-1
BIOCARTA_BAD_PATHWAY	-1	-1	1	-1	-1	1	-1
BIOCARTA_BARR_MAPK_PATHWAY	-1	-1	1	1	1	-1	-1
BIOCARTA_BCELLSURVIVAL_PATHWAY	1	1	1	1	1	1	1
BIOCARTA_BCR_PATHWAY	1	1	1	-0.017922793	1	1	1
BIOCARTA_CACAM_PATHWAY	1	1	1	-0.160484	1	-1	-1
BIOCARTA_CALCINEURIN_PATHWAY	-1	-1	1	-1	-1	1	1
BIOCARTA_CARDIACEGF_PATHWAY	1	-1	1	1	1	1	1
BIOCARTA_CASPASE_PATHWAY	-1	-1	1	-0.090094306	-1	1	-1
BIOCARTA_CBL_PATHWAY	-1	-0.19110283	1	-0.12168112	-1	0.14202704	-1
BIOCARTA_CCR3_PATHWAY	-1	-1	1	-1	1	1	-1
BIOCARTA_CCR5_PATHWAY	0.12667964	-1	0.14064406	-0.015783131	1	1	1
BIOCARTA_CD40_PATHWAY	-1	1	-1	-1	1	-1	1
BIOCARTA_CDMAC_PATHWAY	0.05490674	0.17531402	1	-1	1	-1	1
BIOCARTA_CELL2CELL_PATHWAY	-0.099969774	-1	-1	-1	1	-1	-1
BIOCARTA_CELLCYCLE_PATHWAY	-0.084906176	-1	1	1	-1	1	-1
BIOCARTA_CFTR_PATHWAY	-1	-1	1	1	-1	1	-1
BIOCARTA_CK1_PATHWAY	-1	1	1	1	1	1	1
BIOCARTA_CLASSIC_PATHWAY	1	-1	0.022464324	1	0.08639391	0.10492687	0.026205005
BIOCARTA_COMP_PATHWAY	0.09954481	-1	0.004885801	1	0.016080635	0.0737947	8.46E-04
BIOCARTA_CREB_PATHWAY	1	-1	1	-1	-1	1	1
BIOCARTA_CSK_PATHWAY	1	1	1	-0.05079885	0.19748636	-1	-1
BIOCARTA_CTCF_PATHWAY	-0.12946044	-1	1	-1	-1	0.1731552	-1
BIOCARTA_CTLA4_PATHWAY	1	0.006229592	-1	-0.0088098	0.017858408	-1.33E-04	-1
BIOCARTA_CTL_PATHWAY	1	0.13099048	-1	-0.17845291	0.04343059	-0.011888485	-1
BIOCARTA_CXCR4_PATHWAY	-1	-1	1	-1	-1	1	1
BIOCARTA_CYTOKINE_PATHWAY	1	0.15723701	1	-0.005860774	1	-0.014254161	-1
BIOCARTA_D4GDI_PATHWAY	-1	-1	1	-0.18846707	1	1	-1
BIOCARTA_DC_PATHWAY	0.024956267	1	1	-7.53E-05	0.10080375	-1	1
BIOCARTA_DREAM_PATHWAY	0.18589522	1	1	-1	1	1	1
BIOCARTA_ECM_PATHWAY	-1	-1	0.16387185	-1	-1	0.154666	1
BIOCARTA_EDG1_PATHWAY	-1	-1	1	-1	1	1	1
BIOCARTA_EGF_PATHWAY	1	1	1	-1	1	1	1
BIOCARTA_EIF2_PATHWAY	-1	-1	0.13812768	-1	-1	1	-1
BIOCARTA_EIF4_PATHWAY	1	1	1	-1	1	1	0.07894574
BIOCARTA_EIF_PATHWAY	-1	-1	0.117954746	-1	-1	1	-1
BIOCARTA_EPHA4_PATHWAY	-0.18245971	-1	1	-1	1	1	-1
BIOCARTA_EPONFKB_PATHWAY	-1	1	1	-1	0.13692383	-1	-1
BIOCARTA_EPO_PATHWAY	0.18922052	1	1	-1	1	-1	1
BIOCARTA_ERYTH_PATHWAY	-1	-1	1	-0.003592987	-1	1	-1
BIOCARTA_EXTRINSIC_PATHWAY	-1	-0.17545184	0.15944816	0.001125283	-1	0.01997241	1
BIOCARTA_FCER1_PATHWAY	1	-1	1	-2.51E-04	-1	1	1
BIOCARTA_FIBRINOLYSIS_PATHWAY	-1	-0.14472336	0.056544766	0.12544811	-1	0.021357842	-1
BIOCARTA_FMLP_PATHWAY	1	1	-1	-1	1	-1	1
BIOCARTA_G1_PATHWAY	-0.078447334	-1	1	-1	-1	1	1
BIOCARTA_G2_PATHWAY	-0.19295007	-1	-1	1	-1	1	-1
BIOCARTA_GABA_PATHWAY	1	0.18164167	1	-1	0.05791671	-1	1
BIOCARTA_GATA3_PATHWAY	1	-1	1	1	1	1	-1
BIOCARTA_GLEEVEC_PATHWAY	1	1	1	1	1	1	1
BIOCARTA_GPCR_PATHWAY	1	-1	1	1	1	1	1
BIOCARTA_GRANULOCYTES_PATHWAY	1	0.1390203	1	-0.003592369	0.057698723	-0.033893734	-1
BIOCARTA_HDAC_PATHWAY	-1	-1	1	-0.18872136	1	1	1
BIOCARTA_HIVNEF_PATHWAY	-0.13996156	-1	-1	-1	-1	-1	-1
BIOCARTA_HSP27_PATHWAY	-0.09951796	-1	-1	1	1	-1	-1
BIOCARTA_IGF1MTOR_PATHWAY	-1	-1	0.18079288	-1	1	1	1
BIOCARTA_IGF1_PATHWAY	1	1	1	-1	1	1	1
BIOCARTA_IL10_PATHWAY	1	1	1	-0.003828881	1	-1	1
BIOCARTA_IL12_PATHWAY	1	1	-1	-0.17972337	1	-0.13535938	-1
BIOCARTA_IL17_PATHWAY	1	1	1	-0.18223651	1	-1	-1
BIOCARTA_IL1R_PATHWAY	-1	-1	1	-0.012611175	-1	1	1
BIOCARTA_IL2RB_PATHWAY	1	1	1	-1	1	-1	1
BIOCARTA_IL2_PATHWAY	0.12417665	0.09892111	1	-1	1	-1	1
BIOCARTA_IL3_PATHWAY	0.13833587	0.19105633	1	-1	1	-1	1
BIOCARTA_IL4_PATHWAY	1	-1	1	-0.04003422	-1	1	1
BIOCARTA_IL5_PATHWAY	1	1	-1	-0.005226706	1	-1	-1
BIOCARTA_IL6_PATHWAY	0.12362896	1	1	-1	1	-1	1
BIOCARTA_IL7_PATHWAY	-1	-1	1	-0.001493709	-1	1	-1
BIOCARTA_INFLAM_PATHWAY	-1	-1	1	0	1	-1	-1
BIOCARTA_INSULIN_PATHWAY	1	0.17230947	1	-1	1	1	1
BIOCARTA_INTEGRIN_PATHWAY	-0.004941449	-1	1	1	-1	1	-1
BIOCARTA_INTRINSIC_PATHWAY	-1	-0.014508139	0.10107985	9.59E-05	-1	0.022761738	1
BIOCARTA_KERATINOCYTE_PATHWAY	1	1	-1	-1	1	-1	1
BIOCARTA_LAIR_PATHWAY	1	-1	0.075915664	-0.054228492	0.1005308	1	1
BIOCARTA_LECTIN_PATHWAY	0.14351416	-1	0.116928965	0.04107906	0.007601857	1	0.002458663
BIOCARTA_LEPTIN_PATHWAY	0.17527924	1	-1	1	-1	1	1
BIOCARTA_LONGEVITY_PATHWAY	1	-1	1	-1	-1	1	1
BIOCARTA_MAL_PATHWAY	-0.13031016	-1	-1	1	-1	1	-1
BIOCARTA_MAPK_PATHWAY	-1	-1	1	-0.16329634	-1	1	1
BIOCARTA_MCALPAIN_PATHWAY	-0.15028019	-1	1	1	-1	0.14275391	1
BIOCARTA_MCM_PATHWAY	-3.82E-04	-0.1237716	1	-1	-1	1	-1
BIOCARTA_MET_PATHWAY	-1	-1	1	-1	-1	1	1
BIOCARTA_MITOCHONDRIA_PATHWAY	-1	1	-1	-1	1	-1	-1
BIOCARTA_MONOCYTE_PATHWAY	-1	-1	1	-0.003748706	1	-1	-1
BIOCARTA_MPR_PATHWAY	-0.0888938	-1	1	1	1	1	-1
BIOCARTA_MYOSIN_PATHWAY	-1	1	1	-1	1	1	1
BIOCARTA_NFKB_PATHWAY	-1	-1	1	-0.17465436	1	1	-1
BIOCARTA_NGF_PATHWAY	1	1	1	1	-1	-1	1
BIOCARTA_NKCELLS_PATHWAY	1	-1	1	-0.001242223	-1	-1	-1
BIOCARTA_NKT_PATHWAY	-1	-1	1	0	-1	1	-1
BIOCARTA_NO1_PATHWAY	-0.19532938	-1	1	1	-1	1	-0.13638926
BIOCARTA_NO2IL12_PATHWAY	1	0.05042904	1	-0.10834619	0.06496337	-0.003115781	-1
BIOCARTA_NOS1_PATHWAY	-1	1	1	-1	1	-1	1
BIOCARTA_NTHI_PATHWAY	-1	1	-1	-0.029276775	0.08573012	-1	1
BIOCARTA_NUCLEARRS_PATHWAY	0.13721478	-1	1	0.025901139	1	1	0.003826432
BIOCARTA_P38MAPK_PATHWAY	-1	-1	1	-0.038169336	-1	1	1
BIOCARTA_P53_PATHWAY	-0.09878659	-1	-1	1	1	-1	-1
BIOCARTA_PAR1_PATHWAY	-1	-1	1	-1	-1	1	1
BIOCARTA_PDGF_PATHWAY	1	-1	1	-1	1	1	1
BIOCARTA_PGC1A_PATHWAY	1	-1	1	-1	-1	1	1
BIOCARTA_PLATELETAPP_PATHWAY	-1	-0.07244866	0.15654565	1	-0.14758535	0.009095251	1
BIOCARTA_PLCE_PATHWAY	-0.07908856	-1	1	1	-1	1	-1
BIOCARTA_PPARA_PATHWAY	1	-1	1	1	-1	1	1
BIOCARTA_PROTEASOME_PATHWAY	1	1	-1	0.1071319	-1	-1	-1
BIOCARTA_PTDINS_PATHWAY	-0.06751845	-1	1	-0.18258144	-1	1	-1
BIOCARTA_PTEN_PATHWAY	-1	-1	1	1	1	1	1
BIOCARTA_RAB_PATHWAY	-0.11025265	-1	-1	1	-1	1	1
BIOCARTA_RANKL_PATHWAY	0.17741357	1	1	-1	1	-1	1
BIOCARTA_RHO_PATHWAY	-0.14977767	-1	1	-1	-1	1	-1
BIOCARTA_SALMONELLA_PATHWAY	-0.14974809	-1	-1	1	-1	1	-1
BIOCARTA_SARS_PATHWAY	-1	-1	-1	-1	-1	1	0.13484718
BIOCARTA_SHH_PATHWAY	-1	-1	1	1	1	1	-1
BIOCARTA_SPPA_PATHWAY	-1	-0.119220495	0.18023504	-0.06696408	-1	0.123506874	1
BIOCARTA_STATHMIN_PATHWAY	-1	-1	1	-1	1	1	-1
BIOCARTA_STEM_PATHWAY	-1	1	1	-0.07385938	0.095145606	-0.048731614	-1
BIOCARTA_TCRA_PATHWAY	0.15753685	1	1	-0.006981311	0.107169814	-1	-1
BIOCARTA_TCR_PATHWAY	1	1	1	-0.14237377	1	-1	1
BIOCARTA_TCYTOTOXIC_PATHWAY	1	1	1	-0.004164395	1	-1	-1
BIOCARTA_TGFB_PATHWAY	-0.0802711	-1	1	-0.03814833	-1	1	-1
BIOCARTA_TH1TH2_PATHWAY	1	0.18670936	-1	-3.72E-04	1	-0.03795856	-1
BIOCARTA_THELPER_PATHWAY	1	-1	1	-6.11E-04	1	-1	-1
BIOCARTA_TNFR2_PATHWAY	-1	1	-1	-1	1	-1	-1
BIOCARTA_TOB1_PATHWAY	-1	-1	1	-0.1844599	-1	1	-1
BIOCARTA_TOLL_PATHWAY	0.02614777	-1	1	-0.15495667	-1	1	1
BIOCARTA_TPO_PATHWAY	1	1	1	-1	1	1	1
BIOCARTA_UCALPAIN_PATHWAY	-0.016172526	-1	1	1	-1	1	-1
BIOCARTA_VEGF_PATHWAY	-1	-1	0.1421043	-1	-1	1	-1
BIOCARTA_VIP_PATHWAY	-1	-1	1	1	1	1	1
BIOSYNTHETIC_PROCESS	1	-1	1	1	-1	1	0.03539466
BLOOD_COAGULATION	1	-1	0.16337186	0.0770004	1	1	0.13960281
BONE_REMODELING	0.16607478	-1	0.11763664	-1	-1	0.18960577	-1
B_CELL_ACTIVATION	-1	-1	1	-0.017909227	1	-1	-1
CALCIUM_CHANNEL_ACTIVITY	1	0.032402635	-1	1	0.014379924	-3.61E-04	-1
CALCIUM_INDEPENDENT_CELL_CELL_ADHESION	1	1	-1	0.020605298	-1	-1	1
CALCIUM_ION_BINDING	-1	-0.14603388	0.18203668	-0.08332262	-1	0.15956347	-1
CALCIUM_ION_TRANSMEMBRANE_TRANSPORTER_ACTIVITY	-1	-1	1	-0.002939908	1	1	1
CALCIUM_ION_TRANSPORT	-1	1	1	1	1	-1	-1
CALMODULIN_BINDING	-1	-1	1	-0.18282928	-1	1	-1
CAMP_MEDIATED_SIGNALING	1	0.006258717	1	-1	0	-4.82E-04	-1
CARBOHYDRATE_BINDING	0.18041109	-1	1	-0.08000291	1	1	-1
CARBOHYDRATE_BIOSYNTHETIC_PROCESS	1	1	1	1	1	1	0.033389945
CARBOHYDRATE_METABOLIC_PROCESS	0.1740476	-1	1	1	-1	1	0.025958257
CARBONATE_DEHYDRATASE_ACTIVITY	1	1	1	1	1	1	0.10322282
CARBON_CARBON_LYASE_ACTIVITY	0.05468241	1	1	1	1	1	2.74E-04
CARBON_OXYGEN_LYASE_ACTIVITY	0.15395592	-1	1	1	-1	1	0.002876533
CARBOXYLESTERASE_ACTIVITY	1	-1	0.15807867	1	1	1	1
CARBOXYLIC_ACID_METABOLIC_PROCESS	0	1	1	0.026142301	-1	0.005219999	0
CARBOXYLIC_ACID_TRANSMEMBRANE_TRANSPORTER_ACTIVITY	1	1	1	1	1	1	0.038741183
CARBOXYLIC_ACID_TRANSPORT	1	1	1	-1	0.08404159	1	0.12523937
CARBOXY_LYASE_ACTIVITY	0.09945037	1	1	1	0.0700471	1	2.89E-04
CATABOLIC_PROCESS	1	-1	-1	0.026595734	-1	1	0.003136221
CATION_BINDING	1	-1	1	-0.15132822	-1	1	-1
CATION_CHANNEL_ACTIVITY	1	0	-1	-1	0	0	-1
CATION_HOMEOSTASIS	-1	-1	0.08410872	-1	0.17594594	1	-1
CATION_TRANSMEMBRANE_TRANSPORTER_ACTIVITY	1	0.008408022	-1	-1	0.008118101	-1.94E-05	-1
CATION_TRANSPORT	1	0.025299894	-1	-1	0.03569866	-1.62E-04	-1
CATION_TRANSPORTING_ATPASE_ACTIVITY	-1	1	1	-0.009294115	1	-1	1
CELLULAR_BIOSYNTHETIC_PROCESS	0.15752956	-1	1	1	-1	1	0.088277414
CELLULAR_CARBOHYDRATE_METABOLIC_PROCESS	1	-1	1	1	-1	1	0.048842534
CELLULAR_CATABOLIC_PROCESS	1	-1	-1	0.026778216	-1	1	0.001856934
CELLULAR_CATION_HOMEOSTASIS	-1	-1	0.06304916	-1	1	1	-1
CELLULAR_DEFENSE_RESPONSE	-1	-1	0.09755355	-0.021633519	1	1	-1
CELLULAR_HOMEOSTASIS	-1	-1	0.16232556	-1	0.15470374	1	-1
CELLULAR_LIPID_CATABOLIC_PROCESS	0.018327542	-1	-1	1	-1	0.0831613	1.48E-05
CELLULAR_LIPID_METABOLIC_PROCESS	0.051156912	-1	1	0.18646917	-1	0.08162651	0
CELLULAR_MONOVALENT_INORGANIC_CATION_HOMEOSTASIS	1	-1	1	-0.045264658	-1	1	1
CELLULAR_RESPIRATION	1	-1	-1	1	-1	1	0.11596828
CELLULAR_RESPONSE_TO_EXTRACELLULAR_STIMULUS	-1	1	-1	1	0.14422178	-1	1
CELLULAR_RESPONSE_TO_NUTRIENT_LEVELS	-1	1	-1	1	0.1698168	-1	1
CELLULAR_RESPONSE_TO_STRESS	-1	1	-1	1	1	-1	1
CELL_ACTIVATION	-1	-1	1	-2.94E-04	1	-1	-1
CELL_CELL_ADHESION	1	-1	0.18016551	1	-1	1	1
CELL_CELL_SIGNALING	-1	0.07891951	1	-1	0.002802706	-0.005616146	-1
CELL_CORTEX	-0.071181126	-1	1	1	-1	1	-1
CELL_CORTEX_PART	-0.1342929	-1	1	1	1	1	-1
CELL_CYCLE_CHECKPOINT_GO_0000075	-0.13669436	-1	-1	1	-1	1	-1
CELL_CYCLE_GO_0007049	-0.09329805	-1	1	1	-1	1	-1
CELL_CYCLE_PHASE	-0.19496909	-1	1	1	-1	1	-1
CELL_CYCLE_PROCESS	-0.11104904	-1	1	1	-1	1	-1
CELL_DIVISION	-0.10139097	-1	1	-1	-1	1	-1
CELL_MATRIX_ADHESION	-1	-0.13668624	0.07655514	-1	-1	0.16601226	-1
CELL_MATRIX_JUNCTION	-0.0995176	-1	1	-1	1	1	-1
CELL_MATURATION	-1	-1	-1	1	-1	1	1
CELL_MIGRATION	-1	-1	0.08585764	-0.07678356	1	1	1
CELL_PROJECTION	-0.112860136	-1	1	-1	-1	1	-1
CELL_PROJECTION_BIOGENESIS	-1	-1	1	-1	1	-1	-1
CELL_RECOGNITION	1	-0.12395445	0.1607953	-0.003847058	-1	1	-1
CELL_SUBSTRATE_ADHERENS_JUNCTION	-0.1020241	-1	1	-1	1	1	-1
CELL_SUBSTRATE_ADHESION	-1	-1	0.09939418	-1	-1	1	-1
CELL_SURFACE	1	-1	0.07055261	-1	-1	1	1
CENTRAL_NERVOUS_SYSTEM_DEVELOPMENT	1	1	1	1	-1	-1	-1
CENTROSOME	-0.00492571	-1	-1	-1	-1	1	-1
CHANNEL_REGULATOR_ACTIVITY	1	0.002871045	-1	1	0.02309443	-0.002826573	-1
CHEMICAL_HOMEOSTASIS	-1	-1	1	1	0.16914949	1	1
CHEMOKINE_ACTIVITY	-0.001537007	-1	1	-1	1.50E-04	-1	-1
CHEMOKINE_RECEPTOR_BINDING	-0.002816261	-1	1	-0.19976225	2.37E-04	-1	-1
CHLORIDE_CHANNEL_ACTIVITY	0.08338135	0.13855952	1	1	0.0516889	-1	1
CHROMATIN	-0.19498762	-1	1	-1	1	1	-1
CHROMATIN_ASSEMBLY	1	-1	-1	1	-1	1	-1
CHROMATIN_ASSEMBLY_OR_DISASSEMBLY	1	-1	-1	1	-1	1	-1
CHROMATIN_BINDING	-0.19652131	-1	1	1	-1	1	-1
CHROMATIN_REMODELING_COMPLEX	-1	-1	1	1	-1	1	-1
CHROMOSOMAL_PART	-0.10103965	-1	1	1	-1	1	-1
CHROMOSOME	-0.12670758	-1	1	1	-1	1	-1
CHROMOSOME_CONDENSATION	-1	-1	1	1	1	-1	-1
CHROMOSOME_ORGANIZATION_AND_BIOGENESIS	-1	-1	-1	1	-1	1	-1
CHROMOSOME_SEGREGATION	-0.13109517	-1	1	1	1	-1	-1
CIRCADIAN_RHYTHM	1	0.13178755	-1	1	1	-0.01178547	1
COAGULATION	1	-1	0.15953751	0.07601256	1	1	0.14890133
COATED_VESICLE_MEMBRANE	-1	1	-0.18737707	-1	-1	1	1
COENZYME_BINDING	0.038871154	-1	1	1	-1	1	0.10351571
COENZYME_METABOLIC_PROCESS	0.004010468	1	1	1	-1	1	4.77E-04
COFACTOR_BINDING	0.01728214	-1	1	1	-1	0.15031776	0.025010863
COFACTOR_BIOSYNTHETIC_PROCESS	0.033808563	-1	-1	1	-0.112623304	1	1
COFACTOR_METABOLIC_PROCESS	0.003153075	1	1	1	-1	1	3.01E-04
COLLAGEN	-1	-1.69E-05	4.92E-05	-0.10707007	-0.02697023	0	-1
CONDENSED_CHROMOSOME	-0.0818771	-1	1	1	-1	1	-1
CYCLIC_NUCLEOTIDE_MEDIATED_SIGNALING	1	1.38E-04	1	-1	0	-7.66E-06	-1
CYCLIC_NUCLEOTIDE_PHOSPHODIESTERASE_ACTIVITY	-1	1	1	-0.03270031	1	1	1
CYSTEINE_TYPE_ENDOPEPTIDASE_ACTIVITY	1	-1	0.15998183	-0.1406015	-1	1	1
CYTOCHROME_C_OXIDASE_ACTIVITY	1	-1	1	1	1	1	1
CYTOKINESIS	-0.14583287	-1	1	-1	-1	1	-1
CYTOKINE_ACTIVITY	-0.1390282	-1	1	-1	0.021905245	1	-1
CYTOKINE_AND_CHEMOKINE_MEDIATED_SIGNALING_PATHWAY	-1	-1	1	-0.13212493	-1	1	1
CYTOKINE_BINDING	1	-1	1	-0.002768308	1	-1	-1
CYTOKINE_BIOSYNTHETIC_PROCESS	1	-1	1	-0.023903841	1	1	1
CYTOKINE_METABOLIC_PROCESS	1	-1	1	-0.021227023	1	1	1
CYTOKINE_PRODUCTION	-1	-1	1	-0.11065535	-1	1	1
CYTOPLASMIC_VESICLE_MEMBRANE	1	1	-1	1	1	1	1
CYTOPLASMIC_VESICLE_PART	1	1	-1	1	1	1	1
CYTOPLASM_ORGANIZATION_AND_BIOGENESIS	-1	-0.12217506	1	1	-1	1	-1
CYTOSKELETAL_PART	-0.026426645	-1	1	1	-1	1	-1
CYTOSKELETAL_PROTEIN_BINDING	-0.08059918	-1	1	-1	-1	1	-1
CYTOSKELETON	-0.020578656	-1	1	1	-1	1	-1
CYTOSKELETON_ORGANIZATION_AND_BIOGENESIS	-0.020310901	-0.04423757	1	-1	-1	0.14096889	-1
CYTOSOL	1	-0.1888788	1	1	-0.075127095	0.060901374	1
CYTOSOLIC_PART	0.07402006	-1	1	-1	-1	1	1
DEACETYLASE_ACTIVITY	1	-1	1	1	-1	1	0.07684312
DEAMINASE_ACTIVITY	1	-1	-1	-1	-1	1	1
DEFENSE_RESPONSE	-1	-1	0.17053907	-0.03694921	1	1	-1
DEFENSE_RESPONSE_TO_BACTERIUM	0.052886855	1	1	-1	1	-1	1
DELAYED_RECTIFIER_POTASSIUM_CHANNEL_ACTIVITY	1	0.006320196	-1	-1	0.10534949	-0.004868918	-1
DEPHOSPHORYLATION	-1	-1	-1	-1	-1	1	-1
DETECTION_OF_ABIOTIC_STIMULUS	-1	0.15755554	-1	-1	1	-0.017866522	-1
DETECTION_OF_CHEMICAL_STIMULUS	1	0.07857219	1	1	0.049428757	-1	1
DETECTION_OF_EXTERNAL_STIMULUS	1	1	-1	1	-1	-1	-1
DETECTION_OF_STIMULUS	1	0.13910368	-1	1	1	-0.052344136	1
DETECTION_OF_STIMULUS_INVOLVED_IN_SENSORY_PERCEPTION	1	0.1454649	-1	1	1	-0.13523775	-1
DEVELOPMENTAL_MATURATION	-0.19198889	-1	-1	1	-1	1	-1
DEVELOPMENT_OF_PRIMARY_SEXUAL_CHARACTERISTICS	0.048616305	0.024883967	-1	1	1	-0.021542292	-1
DIGESTION	0.039487995	0.1517123	-1	1	1	-1	0.13436359
DI___TRI_VALENT_INORGANIC_CATION_TRANSMEMBRANE_TRANSPORTER_ACTIVITY	-1	-1	1	-0.07687548	1	1	1
DNA_DAMAGE_RESPONSESIGNAL_TRANSDUCTION	-1	-1	-1	0.110830426	-1	1	1
DNA_DEPENDENT_ATPASE_ACTIVITY	-0.19470803	-1	-1	-1	-1	1	-1
DNA_DEPENDENT_DNA_REPLICATION	-0.13892895	-1	1	1	-1	1	-1
DNA_DIRECTED_RNA_POLYMERASEII_HOLOENZYME	-1	-1	-1	1	-1	1	1
DNA_MODIFICATION	0.09187657	1	1	-1	1	1	1
DNA_REPAIR	-1	1	-1	1	-1	-1	1
DNA_REPLICATION	-1	-1	-1	1	-1	1	-1
DNA_REPLICATION_INITIATION	-0.122292586	-1	-1	1	-1	1	-1
DOUBLE_STRAND_BREAK_REPAIR	-1	-1	-1	1	-1	1	-1
ELECTRON_CARRIER_ACTIVITY	0.021901406	-1	1	0.025477521	-1	1	0.035502408
ELECTRON_TRANSPORT_GO_0006118	0.019215126	-0.07324964	0.14534019	1	-1	0.006161447	0.04256894
ENDOCYTIC_VESICLE	1	1	1	1	1	1	0.15410769
ENDOPEPTIDASE_ACTIVITY	0.1048791	-1	0.16848893	1	1	1	0.15829834
ENDOPLASMIC_RETICULUM_PART	1	1	1	1	1	1	0.19973655
ENDOSOME	-1	-1	1	-1	-1	1	-1
ENDOSOME_TRANSPORT	-1	-1	1	-1	-0.16334872	1	1
ENERGY_DERIVATION_BY_OXIDATION_OF_ORGANIC_COMPOUNDS	1	-1	1	1	-1	1	0.14869869
ENZYME_LINKED_RECEPTOR_PROTEIN_SIGNALING_PATHWAY	-1	-1	0.15683123	-1	-1	1	1
ENZYME_REGULATOR_ACTIVITY	-0.116977066	-1	1	1	-1	1	-1
EPITHELIAL_TO_MESENCHYMAL_TRANSITION	-0.010399308	-0.09100112	1	-0.035268206	-0.17873286	0.017345725	-1
ER_GOLGI_INTERMEDIATE_COMPARTMENT	-1	-1	1	1	-1	0.17951123	1
ESTABLISHMENT_AND_OR_MAINTENANCE_OF_CELL_POLARITY	-1	1	-1	-1	1	-1	-1
ESTABLISHMENT_AND_OR_MAINTENANCE_OF_CHROMATIN_ARCHITECTURE	-1	-1	-1	1	-1	1	1
EXCITATORY_EXTRACELLULAR_LIGAND_GATED_ION_CHANNEL_ACTIVITY	1	0.00151551	-0.13010736	-1	0.007351568	-4.27E-05	1
EXCRETION	1	1	1	1	1	-1	1
EXOPEPTIDASE_ACTIVITY	1	-1	0.09099861	1	1	1	1
EXTERNAL_SIDE_OF_PLASMA_MEMBRANE	-1	-1	1	-0.06579654	-1	1	-1
EXTRACELLULAR_LIGAND_GATED_ION_CHANNEL_ACTIVITY	1	0.001475851	-0.13469009	-1	0.007491528	-4.13E-05	1
EXTRACELLULAR_MATRIX	1	0	0	-0.18322116	-9.97E-04	0	-1
EXTRACELLULAR_MATRIX_PART	-1	0	0	-0.19434954	-0.002742521	0	-1
EXTRACELLULAR_MATRIX_STRUCTURAL_CONSTITUENT	1	-0.008506788	0.00107763	-0.041390706	-0.08493185	0.006927414	-1
EXTRACELLULAR_REGION	1	-0.027173787	0.001127577	-1	-1	0.045098156	-1
EXTRACELLULAR_REGION_PART	1	-0.00737528	5.41E-05	1	-1	0.009595297	-1
EXTRACELLULAR_SPACE	1	-1	0.028699037	1	0.07161189	1	-1
EXTRINSIC_TO_MEMBRANE	-0.0103091	-1	1	1	1	1	-1
EXTRINSIC_TO_PLASMA_MEMBRANE	-0.07987419	-1	-1	1	1	1	-1
FATTY_ACID_BETA_OXIDATION	0.02718318	-1	-1	1	-1	1	0.01940803
FATTY_ACID_BIOSYNTHETIC_PROCESS	1	-1	1	-0.10589117	1	1	0.1927658
FATTY_ACID_METABOLIC_PROCESS	1.47E-04	-1	1	1	-1	0.01743415	0
FATTY_ACID_OXIDATION	3.34E-05	-1	-1	0.16190018	-0.1719812	0.08388376	5.15E-05
FEEDING_BEHAVIOR	1	0.17327574	1	1	0.017733354	-1	-1
FEMALE_GAMETE_GENERATION	1	1	-1	-1	1	-0.09840963	-1
FEMALE_PREGNANCY	1	-1	0.14235644	1	1	1	1
GABA_RECEPTOR_ACTIVITY	1	0.19790135	-1	-1	0.048024207	-0.04028043	-1
GATED_CHANNEL_ACTIVITY	0.1754237	0	-1	-1	0	0	-1
GENERAL_RNA_POLYMERASE_II_TRANSCRIPTION_FACTOR_ACTIVITY	1	-1	-1	1	-1	1	1
GENERATION_OF_NEURONS	-1	-1	1	-1	1	1	-1
GENERATION_OF_PRECURSOR_METABOLITES_AND_ENERGY	0.109784186	-1	1	1	-1	1	0.047581818
GLAND_DEVELOPMENT	1	0.14961754	-1	1	0.16932854	-0.041794673	-1
GLUCOSE_METABOLIC_PROCESS	0.04763095	1	1	0.044362303	-1	1	0.021651097
GLUTAMATE_RECEPTOR_ACTIVITY	1	0.002705302	-1	-1	0.005836822	-7.36E-06	-1
GLUTAMATE_SIGNALING_PATHWAY	1	0.03378901	-1	1	0.07521927	-0.001883604	-1
GLUTAMINE_FAMILY_AMINO_ACID_METABOLIC_PROCESS	1	1	-1	0.07577064	1	1	1
GLUTATHIONE_TRANSFERASE_ACTIVITY	0.035245165	1	1	0.002459305	-1	1	0.007136248
GLYCEROPHOSPHOLIPID_BIOSYNTHETIC_PROCESS	1	-1	1	1	-1	1	0.18423516
GLYCOLIPID_METABOLIC_PROCESS	-1	-1	1	-1	-1	1	1
GLYCOPROTEIN_CATABOLIC_PROCESS	-1	1	-1	-1	1	-1	1
GLYCOSAMINOGLYCAN_BINDING	1	-1	0.11929612	-1	-1	1	-1
GROWTH_FACTOR_ACTIVITY	-1	1	1	1	1	-1	-1
GROWTH_FACTOR_BINDING	1	-1	1	-1	1	-1	-1
GTPASE_ACTIVATOR_ACTIVITY	-0.1289395	-1	1	-0.0935376	-1	1	-1
GTPASE_BINDING	-0.08113994	1	-1	-1	1	-1	1
GTPASE_REGULATOR_ACTIVITY	-0.12214572	-1	1	-0.16242656	-1	1	-1
G_PROTEIN_COUPLED_RECEPTOR_ACTIVITY	1	1.64E-04	1	-0.18323117	0	0	-1
G_PROTEIN_COUPLED_RECEPTOR_BINDING	-0.003531108	1	1	-1	1.09E-04	-0.15379645	-1
G_PROTEIN_COUPLED_RECEPTOR_PROTEIN_SIGNALING_PATHWAY	1	4.61E-04	1	-1	0	0	-1
G_PROTEIN_SIGNALING_ADENYLATE_CYCLASE_ACTIVATING_PATHWAY	1	0.17369695	1	-1	0.015537576	-0.014708504	-1
G_PROTEIN_SIGNALING_ADENYLATE_CYCLASE_INHIBITING_PATHWAY	1	0.007143569	-1	-1	0.092997305	-0.008035449	-1
G_PROTEIN_SIGNALING_COUPLED_TO_CAMP_NUCLEOTIDE_SECOND_MESSENGER	1	0.006851605	1	-1	0	-3.66E-04	-1
G_PROTEIN_SIGNALING_COUPLED_TO_CYCLIC_NUCLEOTIDE_SECOND_MESSENGER	1	1.44E-04	1	-1	0	-1.38E-05	-1
G_PROTEIN_SIGNALING_COUPLED_TO_IP3_SECOND_MESSENGERPHOSPHOLIPASE_C_ACTIVATING	-1	0.17304713	1	-1	0.02746698	-1	1
HELICASE_ACTIVITY	-1	-1	-1	1	-1	1	1
HEMATOPOIETIN_INTERFERON_CLASSD200_DOMAIN_CYTOKINE_RECEPTOR_ACTIVITY	1	1	1	-0.09152706	0.16613951	-1	-1
HEMATOPOIETIN_INTERFERON_CLASSD200_DOMAIN_CYTOKINE_RECEPTOR_BINDING	1	0.024767395	-1	1	0.09761872	-0.002938843	1
HEMOPOIESIS	-1	-1	1	0	1	-1	-1
HEMOPOIETIC_OR_LYMPHOID_ORGAN_DEVELOPMENT	-1	-1	1	-1.34E-05	1	-1	-1
HEMOSTASIS	1	-1	1	0.12822613	1	1	0.18493913
HEPARIN_BINDING	-1	-1	1	-1	-1	1	-1
HETEROCYCLE_METABOLIC_PROCESS	0.12612414	1	-1	1	-1	1	1
HOMEOSTASIS_OF_NUMBER_OF_CELLS	-1	-1	1	-0.021686653	-1	1	-1
HORMONE_ACTIVITY	-1	1	1	1	0.19959334	-1	-1
HUMORAL_IMMUNE_RESPONSE	1	1	1	-0.1999642	0.022494894	-1	1
HYDROLASE_ACTIVITY_ACTING_ON_CARBON_NITROGEN_NOT_PEPTIDEBONDS	0.037696816	1	1	1	-1	1	4.48E-04
HYDROLASE_ACTIVITY_ACTING_ON_CARBON_NITROGEN_NOT_PEPTIDEBONDSIN_CYCLIC_AMIDINES	0.1565107	1	1	-1	-1	1	0.11726406
HYDROLASE_ACTIVITY_ACTING_ON_CARBON_NITROGEN_NOT_PEPTIDEBONDSIN_LINEAR_AMIDES	1	1	1	1	-1	1	0.045393843
HYDROLASE_ACTIVITY_HYDROLYZING_O_GLYCOSYL_COMPOUNDS	-1	-1	1	-0.1545396	-1	1	-1
HYDRO_LYASE_ACTIVITY	0.1851804	-1	1	1	-1	1	0.008570672
ICOSANOID_METABOLIC_PROCESS	1	-1	0.027945962	-0.18031566	-1	1	0.13521838
IMMUNE_RESPONSE	-1	-1	0.18002318	-3.81E-04	0.09766439	1	-1
IMMUNE_SYSTEM_DEVELOPMENT	-1	-1	1	-2.43E-05	1	-1	-1
IMMUNE_SYSTEM_PROCESS	-1	-1	1	0	0.19664562	1	-1
INFLAMMATORY_RESPONSE	1	1	1	-1	0.14503257	-1	1
INNATE_IMMUNE_RESPONSE	0.13222015	-1	1	1	1	1	1
INOSITOL_OR_PHOSPHATIDYLINOSITOL_PHOSPHATASE_ACTIVITY	-1	-1	-1	-1	-1	1	-1
INTEGRAL_TO_GOLGI_MEMBRANE	-0.13022618	-1	1	1	-1	1	-1
INTEGRIN_BINDING	-1	1	1	-1	0.04117357	1	1
INTEGRIN_COMPLEX	-1	-1	1	-1	-1	1	1
INTERACTION_WITH_HOST	-1	1	-1	1	0.13065784	-1	1
INTERCELLULAR_JUNCTION	1	-1	1	0.0998301	-1	1	1
INTERCELLULAR_JUNCTION_ASSEMBLY	-1	-0.09009084	1	1	-1	1	-1
INTERCELLULAR_JUNCTION_ASSEMBLY_AND_MAINTENANCE	-1	-0.12279947	1	1	-1	1	-1
INTERLEUKIN_BINDING	1	1	1	-0.11230167	1	-1	-1
INTERLEUKIN_RECEPTOR_ACTIVITY	1	1	1	-0.042047516	1	-0.17729223	-1
INTERMEDIATE_FILAMENT	1	-1	-1	-1	-0.074556984	1	-1
INTERMEDIATE_FILAMENT_CYTOSKELETON	1	-1	-1	-1	-0.07623651	1	-1
INTERPHASE	-1	-1	1	-1	-1	1	-1
INTRAMOLECULAR_OXIDOREDUCTASE_ACTIVITY	0.110373	-1	1	1	-1	1	1
INTRA_GOLGI_VESICLE_MEDIATED_TRANSPORT	1	-1	1	1	-1	1	0.06014049
INWARD_RECTIFIER_POTASSIUM_CHANNEL_ACTIVITY	0.15894902	0.14562784	-1	-1	0.14130026	-0.10274916	-1
IONOTROPIC_GLUTAMATE_RECEPTOR_ACTIVITY	1	0.028607136	-1	-1	0.022450564	-0.00131178	-1
ION_BINDING	-1	-1	1	-0.16999294	-1	1	-1
ION_CHANNEL_ACTIVITY	0.1150726	0	-1	-1	0	0	-1
ION_HOMEOSTASIS	-1	-1	0.15852575	-1	0.07498183	1	-1
ION_TRANSMEMBRANE_TRANSPORTER_ACTIVITY	1	0.011401053	1	-1	0.012643025	-4.92E-04	1
ION_TRANSPORT	1	0.07703373	1	1	0.04910739	-0.003444091	-1
ISOMERASE_ACTIVITY	0.16756411	-1	1	1	-1	1	0.19002974
I_KAPPAB_KINASE_NF_KAPPAB_CASCADE	-0.19529994	-0.03386982	1	-1	-0.17620051	0.030998295	-1
JAK_STAT_CASCADE	-1	-1	1	-1	-1	1	1
KEGG_ABC_TRANSPORTERS	-1	1	-1	1	1	1	0.043394998
KEGG_ADHERENS_JUNCTION	-0.016910857	-1	1	-1	-1	1	-1
KEGG_ADIPOCYTOKINE_SIGNALING_PATHWAY	1	1	1	1	1	1	0.05990985
KEGG_ALANINE_ASPARTATE_AND_GLUTAMATE_METABOLISM	0.017504469	1	1	0.050520122	0.18918075	1	0
KEGG_ALDOSTERONE_REGULATED_SODIUM_REABSORPTION	1	1	1	-0.021565536	1	1	0.14252701
KEGG_ALLOGRAFT_REJECTION	1	0.015153755	-1	-1.41E-05	0.044822503	-0.001534541	-1
KEGG_ALPHA_LINOLENIC_ACID_METABOLISM	0.036010176	-1	1	-1	-1	1	0.15644844
KEGG_ALZHEIMERS_DISEASE	1	1	1	1	1	1	1
KEGG_AMINOACYL_TRNA_BIOSYNTHESIS	1	-1	-1	1	-1	1	0.05253658
KEGG_AMINO_SUGAR_AND_NUCLEOTIDE_SUGAR_METABOLISM	1	-0.039649665	1	-1	-0.05195486	0.061132547	-1
KEGG_ANTIGEN_PROCESSING_AND_PRESENTATION	1	-1	1	-8.06E-04	-1	-1	-1
KEGG_ARACHIDONIC_ACID_METABOLISM	0.08938182	-1	0.052439325	-0.058830235	-1	0.061637416	1
KEGG_ARGININE_AND_PROLINE_METABOLISM	0.011076722	1	1	0.1408119	0.16601901	1	2.11E-04
KEGG_ARRHYTHMOGENIC_RIGHT_VENTRICULAR_CARDIOMYOPATHY_ARVC	-1	-1	1	1	1	1	-1
KEGG_ASCORBATE_AND_ALDARATE_METABOLISM	0.092925884	1	-1	0.100469716	-1	1	0.013345476
KEGG_ASTHMA	0.07243912	1	1	-5.12E-05	1	-1	-1
KEGG_AUTOIMMUNE_THYROID_DISEASE	1	0.007044258	-1	-5.43E-05	0.031814277	-0.001065892	-1
KEGG_AXON_GUIDANCE	-1	-1	1	-1	1	1	-1
KEGG_BASAL_CELL_CARCINOMA	-1	-1	1	1	0.17601737	-1	-1
KEGG_BASAL_TRANSCRIPTION_FACTORS	1	-1	-1	1	-1	1	1
KEGG_BETA_ALANINE_METABOLISM	0.00873669	1	1	1	1	1	6.70E-04
KEGG_BIOSYNTHESIS_OF_UNSATURATED_FATTY_ACIDS	0.07002935	1	1	0.007278712	1	1	2.20E-05
KEGG_BLADDER_CANCER	-1	-1	0.15792792	1	-1	1	-1
KEGG_BUTANOATE_METABOLISM	9.33E-05	1	1	1	-1	1	0
KEGG_B_CELL_RECEPTOR_SIGNALING_PATHWAY	-1	-1	1	0	-1	1	-1
KEGG_CALCIUM_SIGNALING_PATHWAY	1	1	1	-0.16274999	0.008380299	-0.15374796	1
KEGG_CARDIAC_MUSCLE_CONTRACTION	1	1	1	-1	1	-1	1
KEGG_CELL_ADHESION_MOLECULES_CAMS	-1	1	1	-0.003894179	0.19825254	-1	-1
KEGG_CELL_CYCLE	0	-0.033587396	1	-1	-1	1	-1
KEGG_CHEMOKINE_SIGNALING_PATHWAY	-1	-1	1	-0.001235203	0.10581427	1	-1
KEGG_CHRONIC_MYELOID_LEUKEMIA	-0.09848941	-1	1	-1	-1	1	-1
KEGG_CITRATE_CYCLE_TCA_CYCLE	0.019944917	1	1	1	-1	1	4.35E-05
KEGG_COLORECTAL_CANCER	-1	-1	1	-0.11999836	-1	1	1
KEGG_COMPLEMENT_AND_COAGULATION_CASCADES	1	-1	0	4.00E-05	1	0.00263588	4.90E-05
KEGG_CYSTEINE_AND_METHIONINE_METABOLISM	1	1	-1	0.10264136	1	1	0.002392832
KEGG_CYTOKINE_CYTOKINE_RECEPTOR_INTERACTION	-0.19625245	-1	0.17162909	-4.27E-04	0.036692787	1	-1
KEGG_CYTOSOLIC_DNA_SENSING_PATHWAY	1	1	1	-0.092139795	1	-1	-1
KEGG_DILATED_CARDIOMYOPATHY	-1	-1	0.18587878	-1	1	1	1
KEGG_DNA_REPLICATION	-0.11008795	-1	-1	-1	-1	1	-1
KEGG_DORSO_VENTRAL_AXIS_FORMATION	-1	-1	-1	-1	-1	1	-1
KEGG_DRUG_METABOLISM_CYTOCHROME_P450	8.97E-04	-1	0.12487944	0	-1	0.004616669	0
KEGG_DRUG_METABOLISM_OTHER_ENZYMES	0.001181849	-1	1	1	-1	0.0946959	1.54E-04
KEGG_ECM_RECEPTOR_INTERACTION	-1	0	7.41E-04	-0.18230017	-0.003085979	0	1
KEGG_FATTY_ACID_METABOLISM	1.36E-04	-1	1	1	-0.10090653	0.014776573	0
KEGG_FC_EPSILON_RI_SIGNALING_PATHWAY	1	-1	1	0	-1	1	-1
KEGG_FC_GAMMA_R_MEDIATED_PHAGOCYTOSIS	-1	-0.040059097	0.094690315	-5.28E-05	-1	0.11713915	-1
KEGG_FOCAL_ADHESION	-0.10156487	-2.85E-05	0.005182355	-0.073540226	-0.08904274	3.31E-04	-1
KEGG_FOLATE_BIOSYNTHESIS	0.09207225	1	-1	0.17381687	1	-1	0.12475083
KEGG_FRUCTOSE_AND_MANNOSE_METABOLISM	1	-1	1	-1	-1	0.16928093	1
KEGG_GAP_JUNCTION	-1	-0.12390167	0.106550105	-1	-1	0.06806057	-1
KEGG_GLIOMA	-1	-1	0.18091267	-1	-1	1	-1
KEGG_GLUTATHIONE_METABOLISM	0.09492107	-1	1	0.004565681	-1	1	0.1237182
KEGG_GLYCEROLIPID_METABOLISM	1	-1	1	1	-1	0.18109225	0.089985244
KEGG_GLYCEROPHOSPHOLIPID_METABOLISM	1	-1	1	1	-1	1	0.056466233
KEGG_GLYCINE_SERINE_AND_THREONINE_METABOLISM	1.42E-04	1	1	0.003011938	1	0.006233588	0
KEGG_GLYCOLYSIS_GLUCONEOGENESIS	0.040116414	-1	0.18507695	1	-1	0.09554496	0.010133918
KEGG_GLYCOSAMINOGLYCAN_BIOSYNTHESIS_HEPARAN_SULFATE	-1	-1	1	1	1	1	1
KEGG_GLYCOSAMINOGLYCAN_BIOSYNTHESIS_KERATAN_SULFATE	-1	-1	1	-1	1	1	-1
KEGG_GLYCOSPHINGOLIPID_BIOSYNTHESIS_GLOBO_SERIES	-1	-1	1	-0.024190895	-1	1	1
KEGG_GLYOXYLATE_AND_DICARBOXYLATE_METABOLISM	0.14318776	1	-1	0.05894755	-1	1	0.020125687
KEGG_GRAFT_VERSUS_HOST_DISEASE	1	0.09270867	1	0	0.03439004	-0.001531978	-1
KEGG_HEDGEHOG_SIGNALING_PATHWAY	-1	1	1	1	0.08407735	-1	-1
KEGG_HEMATOPOIETIC_CELL_LINEAGE	-1	1	1	-2.67E-05	0.19766766	-0.18358979	-1
KEGG_HISTIDINE_METABOLISM	1	-1	1	1	-1	1	0.003970953
KEGG_HUNTINGTONS_DISEASE	1	1	1	1	-1	1	1
KEGG_HYPERTROPHIC_CARDIOMYOPATHY_HCM	-1	-1	0.1894137	-1	-1	1	1
KEGG_INSULIN_SIGNALING_PATHWAY	1	1	1	1	1	1	0.107229136
KEGG_INTESTINAL_IMMUNE_NETWORK_FOR_IGA_PRODUCTION	1	1	1	0	0.048524052	-1	1
KEGG_JAK_STAT_SIGNALING_PATHWAY	1	1	1	-0.15888812	0.10564918	-1	1
KEGG_LEISHMANIA_INFECTION	1	-1	1	0	-1	1	1
KEGG_LEUKOCYTE_TRANSENDOTHELIAL_MIGRATION	-0.13643762	-1	1	-0.022583202	-1	1	-1
KEGG_LINOLEIC_ACID_METABOLISM	0.086490765	-1	0.18223324	1	-1	1	0.12848057
KEGG_LONG_TERM_DEPRESSION	1	-1	1	-0.15248165	-1	1	1
KEGG_LONG_TERM_POTENTIATION	1	1	1	-1	1	1	1
KEGG_LYSINE_DEGRADATION	1	-1	1	1	-1	1	0.008017408
KEGG_LYSOSOME	1	-1	1	-1.89E-04	-1	1	1
KEGG_MAPK_SIGNALING_PATHWAY	-1	-1	1	-1	1	1	-1
KEGG_MATURITY_ONSET_DIABETES_OF_THE_YOUNG	1	0.00213548	-1	3.56E-05	0.09925819	-0.16634363	1
KEGG_MELANOGENESIS	-1	-1	1	-1	1	1	1
KEGG_MELANOMA	-1	-1	0.14024535	-1	1	1	-1
KEGG_METABOLISM_OF_XENOBIOTICS_BY_CYTOCHROME_P450	3.33E-04	-1	1	0	-0.08780517	0.014073976	0.003657591
KEGG_NATURAL_KILLER_CELL_MEDIATED_CYTOTOXICITY	1	-1	1	0	1	1	-1
KEGG_NEUROACTIVE_LIGAND_RECEPTOR_INTERACTION	1	0	1	-1	0	0	1
KEGG_NICOTINATE_AND_NICOTINAMIDE_METABOLISM	0.1693406	-1	0.0320686	1	1	0.12101062	0.004980261
KEGG_NITROGEN_METABOLISM	1	1	1	0.01990335	0.10531368	1	0.014422924
KEGG_NOD_LIKE_RECEPTOR_SIGNALING_PATHWAY	-0.1136333	-1	1	-0.0058303	1	1	-1
KEGG_NOTCH_SIGNALING_PATHWAY	-1	-1	1	-1	1	1	-1
KEGG_OLFACTORY_TRANSDUCTION	1	0.16991974	1	-0.10846425	0.02410552	-0.11171165	1
KEGG_ONE_CARBON_POOL_BY_FOLATE	1	1	-1	0.17808002	-1	1	0.054019738
KEGG_OTHER_GLYCAN_DEGRADATION	-0.09977389	-1	1	-1	-1	1	1
KEGG_OXIDATIVE_PHOSPHORYLATION	0.025163896	0.08160186	-1	1	1	-1	0.021559538
KEGG_O_GLYCAN_BIOSYNTHESIS	-1	-1	1	-0.17158689	-1	1	1
KEGG_PANCREATIC_CANCER	-0.16102526	-0.13887258	1	-0.025973363	-1	0.11629708	-1
KEGG_PANTOTHENATE_AND_COA_BIOSYNTHESIS	0.06779395	-1	1	0.090973005	-1	0.006980937	6.10E-04
KEGG_PARKINSONS_DISEASE	1	1	-1	1	-1	-1	1
KEGG_PATHOGENIC_ESCHERICHIA_COLI_INFECTION	-1	-0.10915658	1	-1	-1	1	-1
KEGG_PATHWAYS_IN_CANCER	-1	-1	1	-1	-1	1	-1
KEGG_PENTOSE_AND_GLUCURONATE_INTERCONVERSIONS	0.06051182	-1	1	1	-0.04922613	0.09625655	0.072427355
KEGG_PEROXISOME	0	-1	1	1	-1	0.010959042	0
KEGG_PHENYLALANINE_METABOLISM	0.09148799	-1	1	0.026614165	-1	0.14193699	0.007562423
KEGG_PHOSPHATIDYLINOSITOL_SIGNALING_SYSTEM	-1	-1	1	-0.1169218	-1	1	1
KEGG_PORPHYRIN_AND_CHLOROPHYLL_METABOLISM	0.06510423	1	-1	1	-1	1	1
KEGG_PPAR_SIGNALING_PATHWAY	0	-1	0.11630249	1	-1	0.006916618	4.63E-05
KEGG_PRIMARY_BILE_ACID_BIOSYNTHESIS	0.004929049	1	0.091800526	1	1	0.095513664	0.003553757
KEGG_PRIMARY_IMMUNODEFICIENCY	-1	1	-1	-8.82E-05	1	-0.07884344	-1
KEGG_PRION_DISEASES	1	-1	0.095347494	-0.14754526	1	1	1
KEGG_PROGESTERONE_MEDIATED_OOCYTE_MATURATION	-0.16182186	-1	1	1	-1	1	1
KEGG_PROPANOATE_METABOLISM	0.006333585	1	1	1	-1	1	2.09E-04
KEGG_PROTEASOME	1	1	-1	0.11045675	-1	-1	-1
KEGG_PROTEIN_EXPORT	1	-1	1	1	-1	1	0.1602723
KEGG_PROXIMAL_TUBULE_BICARBONATE_RECLAMATION	1	-1	1	-1	1	1	0.012159299
KEGG_PYRUVATE_METABOLISM	0.001746488	-1	1	1	-1	0.17814997	2.83E-05
KEGG_REGULATION_OF_ACTIN_CYTOSKELETON	-0.13705051	-1	1	-1	-1	1	-1
KEGG_RENAL_CELL_CARCINOMA	-1	-0.19338115	1	-1	-1	1	-1
KEGG_RETINOL_METABOLISM	4.10E-04	-1	1	0.026283879	-0.17691049	0.09458498	6.19E-04
KEGG_RIBOSOME	1	0.025994167	-1	1	0.008168303	-0.003314385	1
KEGG_RNA_DEGRADATION	1	-1	-1	1	-1	1	1
KEGG_RNA_POLYMERASE	1	1	-1	1	-1	-1	-1
KEGG_SELENOAMINO_ACID_METABOLISM	1	-1	1	0.16447602	-1	1	1
KEGG_SMALL_CELL_LUNG_CANCER	-0.113791004	-1	1	-1	-1	1	-1
KEGG_STARCH_AND_SUCROSE_METABOLISM	0.08610188	-1	1	0.13321893	-1	1	0.012193259
KEGG_STEROID_BIOSYNTHESIS	0.006780658	1	-1	1	-1	1	0.012159453
KEGG_STEROID_HORMONE_BIOSYNTHESIS	0.001220077	-1	1	0.090389766	-1	1	0.017760161
KEGG_SYSTEMIC_LUPUS_ERYTHEMATOSUS	-1	1	0.13878576	-0.036988214	1.27E-04	1	1
KEGG_TASTE_TRANSDUCTION	1	0.07650722	-1	-1	1	-0.10932547	1
KEGG_TERPENOID_BACKBONE_BIOSYNTHESIS	1.63E-04	1	1	1	-1	1	6.32E-04
KEGG_TGF_BETA_SIGNALING_PATHWAY	-0.091407314	-0.0740359	0.06218717	-1	-1	0.025219204	-1
KEGG_TIGHT_JUNCTION	-1	-1	1	1	1	1	-1
KEGG_TOLL_LIKE_RECEPTOR_SIGNALING_PATHWAY	1	1	1	-0.021557977	0.14449246	1	1
KEGG_TRYPTOPHAN_METABOLISM	0	1	1	0.16055986	-1	1	2.13E-04
KEGG_TYPE_II_DIABETES_MELLITUS	1	1	1	1	0.08121525	-1	1
KEGG_TYPE_I_DIABETES_MELLITUS	1	0.006128041	-1	-3.90E-05	0.017875787	-4.41E-05	-1
KEGG_TYROSINE_METABOLISM	0.017599437	-1	1	0.00433281	-1	1	2.74E-04
KEGG_T_CELL_RECEPTOR_SIGNALING_PATHWAY	1	1	1	-0.001414527	1	-1	1
KEGG_VALINE_LEUCINE_AND_ISOLEUCINE_DEGRADATION	0	-1	1	1	-1	0.006682995	0
KEGG_VASCULAR_SMOOTH_MUSCLE_CONTRACTION	1	-1	0.09417359	-0.115052596	-1	0.17957112	1
KEGG_VEGF_SIGNALING_PATHWAY	-1	-1	1	-0.057167426	-1	1	-1
KEGG_VIRAL_MYOCARDITIS	-1	-1	1	-6.44E-04	1	1	-1
KEGG_WNT_SIGNALING_PATHWAY	-1	-1	1	-1	1	1	-1
KINASE_INHIBITOR_ACTIVITY	-1	-1	1	-1	-1	1	-1
KINASE_REGULATOR_ACTIVITY	-1	-1	1	-1	-1	1	-1
KINESIN_COMPLEX	-1	1	-1	-1	1	-1	-1
LAMELLIPODIUM	-1	-1	1	-0.179212	-1	1	-1
LEADING_EDGE	-0.11993052	-1	1	-0.1830204	-1	1	-1
LEUKOCYTE_ACTIVATION	-1	-1	1	-5.59E-05	1	-1	-1
LEUKOCYTE_CHEMOTAXIS	-1	-1	1	-0.004460838	-1	1	1
LEUKOCYTE_DIFFERENTIATION	-1	1	1	-0.03682972	0.19920844	-1	-1
LEUKOCYTE_MIGRATION	-1	-1	1	-0.001426014	-1	1	1
LIGAND_GATED_CHANNEL_ACTIVITY	1	0.004245241	-0.04366879	-1	0.069844864	-8.00E-06	-1
LIGASE_ACTIVITY_FORMING_CARBON_OXYGEN_BONDS	-1	-1	-1	1	-1	1	1
LIPASE_ACTIVITY	1	-1	1	-1	1	1	1
LIPID_BIOSYNTHETIC_PROCESS	1	-1	1	1	-1	1	0.0039538
LIPID_CATABOLIC_PROCESS	0.008031252	-1	1	0.04468619	-1	0.07110216	0
LIPID_HOMEOSTASIS	-1	-1	1	0.09672744	-1	0.19092117	1
LIPID_METABOLIC_PROCESS	0.018494451	-1	1	0.10644137	-1	0.070844285	0
LIPID_RAFT	-0.1406256	-1	1	-0.022552548	-1	1	-1
LIPID_TRANSPORT	1	-1	1	0.076487616	-1	1	0.07566361
LIPID_TRANSPORTER_ACTIVITY	1	1	-1	0.011898705	-1	1	0.05994545
LIPOPROTEIN_BINDING	-1	-1	0.18859509	1	-1	1	-1
LIPOPROTEIN_METABOLIC_PROCESS	1	1	1	1	1	1	0.16128366
LOCOMOTORY_BEHAVIOR	-0.17680772	-1	0.1937145	-0.005946078	1	1	-1
LOW_DENSITY_LIPOPROTEIN_BINDING	-1	-1	1	1	-1	1	-1
LYASE_ACTIVITY	0.008076919	-1	1	1	-1	1	0
LYMPHOCYTE_ACTIVATION	-1	-1	1	-1.87E-04	1	-1	-1
LYMPHOCYTE_DIFFERENTIATION	-1	1	1	-0.021656943	1	-1	-1
LYSOSOME	1	-1	1	-0.11384233	-1	1	1
LYSOSOME_ORGANIZATION_AND_BIOGENESIS	1	-1	1	-0.10170326	-1	1	1
LYTIC_VACUOLE	1	-1	1	-0.11427302	-1	1	1
L_AMINO_ACID_TRANSMEMBRANE_TRANSPORTER_ACTIVITY	0.08514583	1	1	1	-1	1	1
MAGNESIUM_ION_BINDING	-1	-1	-1	-1	-1	1	-1
MAINTENANCE_OF_LOCALIZATION	1	-1	0.15195568	-0.09313114	-1	1	-1
MAINTENANCE_OF_PROTEIN_LOCALIZATION	1	-1	0.15562758	-0.17166075	-1	1	-1
MALE_GONAD_DEVELOPMENT	1	0.11077553	-1	-1	1	-0.09225574	-1
MARCH_HEPATOCYTE_RESPONSE_TO_LSEC_CYTOKINES	0.17502122	1	0.057979327	0	0.002639185	0.05644553	7.88E-04
MEMBRANE_ENCLOSED_LUMEN	-1	-1	1	0.12024074	-1	1	1
MEMBRANE_FUSION	-1	-1	1	-1	-1	1	1
MEMBRANE_LIPID_BIOSYNTHETIC_PROCESS	-1	-1	1	1	-1	1	0.07845156
MEMBRANE_LIPID_METABOLIC_PROCESS	-1	-1	1	1	-1	0.16854063	1
MESODERM_DEVELOPMENT	-1	-1	1	-0.040298007	1	1	-1
METABOTROPIC_GLUTAMATEGABA_B_LIKE_RECEPTOR_ACTIVITY	1	0.08211365	-1	-1	1	-0.023982307	-1
METAL_ION_TRANSMEMBRANE_TRANSPORTER_ACTIVITY	1	1.19E-04	-1	-1	1.55E-04	0	-1
METAL_ION_TRANSPORT	1	0.001592256	-1	1	0.001823964	0	-1
METHYLTRANSFERASE_ACTIVITY	0.067420885	1	1	1	1	1	0.044149138
MICROBODY	0	1	-1	0.101801775	-1	0.09923879	0
MICROBODY_MEMBRANE	0.018659476	-1	-1	1	-1	1	0.04282034
MICROBODY_PART	0.012969869	-1	-1	1	-1	1	0.0299708
MICROSOME	0.10935086	-1	1	1	-1	0.16486305	7.43E-04
MICROTUBULE	-0.15117563	-1	-1	-1	-1	1	-1
MICROTUBULE_ASSOCIATED_COMPLEX	-1	-1	-1	1	-1	1	-1
MICROTUBULE_BASED_PROCESS	-1	-1	1	-1	-1	0.15550925	1
MICROTUBULE_CYTOSKELETON	-0.003348083	-1	1	-1	-1	1	-1
MICROTUBULE_CYTOSKELETON_ORGANIZATION_AND_BIOGENESIS	-0.10902612	-1	-1	1	-1	1	-1
MICROTUBULE_MOTOR_ACTIVITY	-1	1	-1	-1	1	-1	-1
MICROTUBULE_ORGANIZING_CENTER	-0.004394282	-1	-1	1	-1	1	-1
MICROTUBULE_ORGANIZING_CENTER_PART	-0.15261106	-1	-1	-1	-1	1	-1
MICROTUBULE_POLYMERIZATION_OR_DEPOLYMERIZATION	-0.13927315	-1	-1	-1	-1	1	-1
MIPS_26S_PROTEASOME	1	-1	-1	0.12973632	-1	-1	-1
MIPS_28S_RIBOSOMAL_SUBUNIT_MITOCHONDRIAL	0.008614592	0.13952285	-1	0.012554554	1	-1	0.027272265
MIPS_39S_RIBOSOMAL_SUBUNIT_MITOCHONDRIAL	0.004987348	0.009939876	-1	0.0206297	1	-0.16884445	0.050418135
MIPS_40S_RIBOSOMAL_SUBUNIT_CYTOPLASMIC	-1	1	1	1	0.13690004	-0.13293877	1
MIPS_55S_RIBOSOME_MITOCHONDRIAL	1.48E-04	0.002478922	-1	5.52E-04	1	-1	0.003657795
MIPS_60S_RIBOSOMAL_SUBUNIT_CYTOPLASMIC	1	0.1172206	-1	1	0.04839141	-0.039615843	1
MIPS_ANTI_HDAC2_COMPLEX	-1	-1	1	1	-1	1	-1
MIPS_BAF_COMPLEX	-1	-1	1	-1	-1	1	-1
MIPS_BRG1_SIN3A_COMPLEX	-1	-1	1	1	-1	1	-1
MIPS_BRM_SIN3A_COMPLEX	-1	-0.15395641	1	1	-1	1	-1
MIPS_BRM_SIN3A_HDAC_COMPLEX	-1	-1	1	1	-1	1	-1
MIPS_CTBP_COMPLEX	-1	-1	1	-0.158442	-1	1	-1
MIPS_C_COMPLEX_SPLICEOSOME	-1	1	-1	1	-1	-1	-1
MIPS_DA_COMPLEX	1	-1	-1	1	-1	1	-1
MIPS_DMAP1_ASSOCIATED_COMPLEX	-0.11356257	-1	-1	1	-1	1	-1
MIPS_E2F_6_COMPLEX	-0.15280423	-1	-1	1	-1	1	-1
MIPS_EBAFA_COMPLEX	-1	-1	1	1	-1	1	-1
MIPS_EBAFB_COMPLEX	-1	-1	1	1	-1	1	-1
MIPS_F1F0_ATP_SYNTHASE_MITOCHONDRIAL	1	1	-1	1	1	-1	0.17616975
MIPS_LARC_COMPLEX	-1	-1	1	1	-1	1	-1
MIPS_MLL1_WDR5_COMPLEX	-1	-1	-1	1	-0.16667111	1	-1
MIPS_NCOR1_COMPLEX	-0.16807409	-1	-1	1	-1	1	1
MIPS_NUA4_TIP60_HAT_COMPLEX	-1	-1	-1	1	-1	1	-1
MIPS_NUA4_TIP60_HAT_COMPLEX_A	-1	-1	-1	1	-1	1	-1
MIPS_P2X7_RECEPTOR_SIGNALLING_COMPLEX	1	0.09768825	-1	-0.16142136	1	1	1
MIPS_PA700_20S_PA28_COMPLEX	1	-1	-1	0.060950972	-1	-1	-1
MIPS_PA700_COMPLEX	1	-1	-1	1	-1	-1	-1
MIPS_PBAF_COMPLEX	-1	-1	1	-1	-1	1	-1
MIPS_POLYCYSTIN_1_MULTIPROTEIN_COMPLEX	-0.016701018	-1	1	1	-1	1	-1
MIPS_RC_COMPLEX_DURING_G2_M_PHASE_OF_CELL_CYCLE	-0.08097129	-1	1	-1	-1	1	-1
MIPS_RC_COMPLEX_DURING_S_PHASE_OF_CELL_CYCLE	-0.12723109	-1	1	-1	-1	1	1
MIPS_RIBOSOME_CYTOPLASMIC	1	0.033793114	-1	1	0.008397678	-0.003815844	1
MIPS_RNA_POLYMERASE_II	1	1	-1	1	-1	-1	-1
MIPS_RNA_POLYMERASE_II_COMPLEX_CHROMATIN_STRUCTURE_MODIFYING_1	-1	-1	1	1	-1	1	-1
MIPS_RNA_POLYMERASE_II_CORE_COMPLEX	1	1	-1	1	-1	-1	-1
MIPS_RNA_POLYMERASE_II_HOLOENZYME_COMPLEX	1	1	-1	1	-1	-1	-1
MIPS_SIN3_ING1B_COMPLEX_II	-1	-1	1	1	-1	1	-1
MIPS_SPLICEOSOME	-1	-1	-1	1	-1	1	-1
MIPS_SWI_SNF_CHROMATIN_REMODELING_RELATED_BRCA1_COMPLEX	-1	-1	1	-1	-1	1	1
MIPS_TFIID_BETA_COMPLEX	1	-1	-1	1	-1	1	-1
MIPS_TFIID_BETA_COMPLEX_1	1	-1	1	1	-1	1	1
MIPS_TFIID_COMPLEX_B_CELL_SPECIFIC	1	-1	-1	1	-1	1	-1
MIPS_TFTC_COMPLEX	-1	-1	-1	1	-1	1	-1
MIPS_TRBP_CONTAINING_COMPLEX_1	-1	0.18383652	-1	1	0.16698462	-0.13288283	1
MIPS_WINAC_COMPLEX	-1	-1	1	-1	-1	1	-1
MITOCHONDRIAL_ENVELOPE	0.045451954	1	-1	0.11603885	1	-1	0.04296218
MITOCHONDRIAL_INNER_MEMBRANE	0.005072421	0.024916343	-1	0.06992467	1	-1	0.003334841
MITOCHONDRIAL_LUMEN	7.37E-04	0.07690054	-1	6.61E-04	1	1	7.15E-04
MITOCHONDRIAL_MATRIX	4.82E-04	0.061861165	-1	4.50E-04	1	1	4.51E-04
MITOCHONDRIAL_MEMBRANE	0.033106115	0.07767638	-1	0.04968466	1	-1	0.07374534
MITOCHONDRIAL_MEMBRANE_PART	0.012577179	1	-1	0.026002882	-1	-1	0.008741033
MITOCHONDRIAL_PART	4.08E-04	0.050658226	-1	0.009362935	1	-1	6.16E-04
MITOCHONDRIAL_RESPIRATORY_CHAIN	0.07412289	1	-1	0.1642116	-1	1	0.057222907
MITOCHONDRIAL_RESPIRATORY_CHAIN_COMPLEX_I	0.052638505	1	-1	1	-1	1	0.095851034
MITOCHONDRIAL_RIBOSOME	0.007309905	0.04281141	-1	0.007291998	1	-1	0.025004288
MITOCHONDRIAL_SMALL_RIBOSOMAL_SUBUNIT	0.04736024	0.15330356	-1	0.039053004	1	-1	0.10743232
MITOCHONDRIAL_TRANSPORT	1	1	-1	1	1	1	1
MITOCHONDRION	5.68E-04	1	1	0.006199352	-1	1	0
MITOCHONDRION_ORGANIZATION_AND_BIOGENESIS	1	1	-1	1	-1	1	1
MITOSIS	-0.11436446	-1	1	1	1	1	-1
MITOTIC_CELL_CYCLE	-0.07305001	-1	1	1	-1	1	-1
MITOTIC_SISTER_CHROMATID_SEGREGATION	-0.09953504	-1	1	1	1	-1	-1
MOLECULAR_ADAPTOR_ACTIVITY	-1	-1	1	1	-1	-1	-1
MONOCARBOXYLIC_ACID_METABOLIC_PROCESS	0	1	1	0.16866319	-1	0.004757426	0
MONOOXYGENASE_ACTIVITY	0.001065668	1	0.08333465	1	0.19727592	1	1.80E-05
MONOVALENT_INORGANIC_CATION_HOMEOSTASIS	1	1	1	-0.047227282	1	1	1
MONOVALENT_INORGANIC_CATION_TRANSPORT	1	0.002895078	-1	-1	0.021392068	-8.50E-05	-1
MOTOR_ACTIVITY	-1	1	-1	1	1	-1	-1
MULTI_ORGANISM_PROCESS	1	-1	1	-0.14833744	1	1	1
MUSCLE_CELL_DIFFERENTIATION	-1	-1	1	-1	-1	1	-1
MUSCLE_DEVELOPMENT	-0.115416855	-1	0.15421036	-1	1	1	-1
MYELOID_CELL_DIFFERENTIATION	-1	-1	1	-0.001669357	1	1	-1
MYELOID_LEUKOCYTE_DIFFERENTIATION	-0.18034539	-1	1	-1	1	1	-1
MYOBLAST_DIFFERENTIATION	-1	-1	1	-1	-1	1	-1
MYOSIN_COMPLEX	-1	1	-1	1	1	-1	-1
M_PHASE_OF_MITOTIC_CELL_CYCLE	-0.12669048	-1	1	1	1	1	-1
NADH_DEHYDROGENASE_COMPLEX	0.05399905	1	-1	1	-1	1	0.106974415
NEGATIVE_REGULATION_OF_CATALYTIC_ACTIVITY	1	-1	1	1	-1	1	-1
NEGATIVE_REGULATION_OF_CELLULAR_COMPONENT_ORGANIZATION_AND_BIOGENESIS	-1	-0.12357667	1	-1	-0.076109774	0.17881203	-1
NEGATIVE_REGULATION_OF_CELLULAR_PROTEIN_METABOLIC_PROCESS	1	-0.083955675	1	-1	-1	0.040249195	1
NEGATIVE_REGULATION_OF_CELL_DIFFERENTIATION	1	-1	1	-0.09022218	-1	1	1
NEGATIVE_REGULATION_OF_CELL_MIGRATION	1	-1	0.18785606	-1	1	1	1
NEGATIVE_REGULATION_OF_CELL_PROLIFERATION	-1	-0.1408221	0.09227908	-1	-1	1	-1
NEGATIVE_REGULATION_OF_CYTOSKELETON_ORGANIZATION_AND_BIOGENESIS	-1	-1	1	-1	-1	0.14378157	-1
NEGATIVE_REGULATION_OF_GROWTH	-0.1958166	-1	1	-1	-1	1	-1
NEGATIVE_REGULATION_OF_HYDROLASE_ACTIVITY	0.06524389	-1	1	0.09555449	-1	1	1
NEGATIVE_REGULATION_OF_IMMUNE_SYSTEM_PROCESS	-1	-1	1	-0.001508008	-1	1	-1
NEGATIVE_REGULATION_OF_PROTEIN_METABOLIC_PROCESS	1	-0.10908076	1	-1	-1	0.0713373	1
NEGATIVE_REGULATION_OF_RESPONSE_TO_STIMULUS	1	-1	-1	-0.10822692	-1	-1	-1
NERVOUS_SYSTEM_DEVELOPMENT	1	-1	1	1	1	-1	-1
NETPATH_ALPHA6BETA4INTEGRIN	1	-1	1	1	-1	1	1
NETPATH_BCR	-1	-1	1	0	-1	1	1
NETPATH_EGFR1_DOWN	-1	-0.19472185	1	1	-1	0.14507826	-1
NETPATH_EGFR1_UP	-0.10088083	-0.061219014	1	1	-0.07541572	0.17935258	-1
NETPATH_FSH	-1	-0.072108805	0.18350519	-1	-1	0.08268403	1
NETPATH_FSH_DOWN	-0.07888816	-0.0890943	1	-1	-1	0.07729239	-1
NETPATH_FSH_UP	-1	-1	0.14034279	1	-1	1	1
NETPATH_ID	-0.08142725	-1	1	1	0.1275264	-1	-1
NETPATH_IL-7_UP	-0.11529614	0.025064832	-1	-1	0.021650404	-0.00153875	-1
NETPATH_IL1	-1	-1	0.18233027	-0.024586005	-1	0.15851796	1
NETPATH_IL1_DOWN	0.020298421	-0.19446889	0.017680202	-1	-1	0.01743851	1
NETPATH_IL1_UP	-0.043125246	-1	1	-0.01865639	1	1	-1
NETPATH_IL2_DOWN	-1	-1	1	-1	-1	1	-1
NETPATH_IL2_UP	1	-1	1	-0.003854906	-1	1	1
NETPATH_IL3	1	1	1	-2.24E-05	1	-1	1
NETPATH_IL3_UP	-1	0.1463787	1	-0.010238918	0.051391497	-0.072679386	1
NETPATH_IL4	-1	-0.17628257	0.07686102	-3.10E-04	-1	0.08122598	1
NETPATH_IL4_DOWN	1	-1	0.08266837	-5.50E-04	1	1	1
NETPATH_IL4_UP	-1	-0.035842936	0.052205972	-0.025355777	-1	0.026915766	-1
NETPATH_IL5	-1	-1	1	-0.001201769	1	1	-1
NETPATH_IL5_UP	-0.19163363	-1	1	-0.025170103	0.15912235	1	-1
NETPATH_IL6	1	-1	1	-0.058951017	-1	1	1
NETPATH_IL7	-0.10123767	1	1	-0.113518834	0.06332922	-1	1
NETPATH_IL9	1	-1	1	-1	1	1	1
NETPATH_IL9_UP	1	-1	1	1	0.04547853	1	-1
NETPATH_KITRECEPTOR	-1	-1	1	0	-1	1	-1
NETPATH_LEPTIN	1	-1	1	-0.003256358	1	1	1
NETPATH_LEPTIN_DOWN	1	-1	0.1348384	-8.59E-05	1	1	1
NETPATH_LEPTIN_UP	1	-1	0.18248506	-0.025866369	-1	1	1
NETPATH_PROLACTIN	1	-1	1	-1	-1	1	1
NETPATH_RANKL	-1	-1	1	-2.76E-04	-1	1	-1
NETPATH_RANKL_UP	-1	-1	1	-0.002270326	1	-1	-1
NETPATH_TCR_DOWN	-1	-1	0.18587172	-0.070075266	-1	1	-1
NETPATH_TCR_UP	-1	-1	1	-0.16951275	-1	1	-1
NETPATH_TGF_BETA_RECEPTOR_DOWN	-0.1506409	0	0	1	-0.14625567	0	1
NETPATH_TGF_BETA_RECEPTOR_UP	-1	-8.48E-04	0.0849351	1	-0.0576198	0.00968358	-1
NETPATH_TNFALPHA	-1	-1	1	-0.1495834	-1	1	-1
NETPATH_TNFALPHA_UP	-0.09003287	-1	1	-0.005877857	0.040612124	-1	-1
NETPATH_TSH	-1	-1	1	-1	-1	1	-1
NETPATH_TSH_DOWN	-0.005744078	-0.007036096	1	-1	-0.07831764	0.08454444	-0.07419063
NETPATH_TSH_UP	-1	-1	1	-1	-1	1	-1
NETPATH_TSLP	-0.11277731	-1	1	-0.025251184	-1	1	-1
NETPATH_TSLP_UP	1	1	-0.05089879	1	-1	-1	1
NETPATH_TWEAK	-1	-1	1	-0.16303535	1	1	1
NETPATH_WNT	-1	-1	1	-1	-1	1	-1
NETPATH_WNT_UP	0.024602847	-1	1	-1	-1	1	-1
NEUROLOGICAL_SYSTEM_PROCESS	1	0.030496575	1	-1	0.031871352	-0.001983134	-1
NEURON_PROJECTION	1	-1	-1	-1	-1	1	-1
NEUROPEPTIDE_BINDING	1	0.006800584	1	1	0.019058896	-0.010759421	1
NEUROPEPTIDE_RECEPTOR_ACTIVITY	1	0.006237992	1	1	0.017147247	-0.011152426	1
NEUROPEPTIDE_SIGNALING_PATHWAY	1	0.081994586	-1	-1	0.021381004	-0.009243664	-1
NEUROTRANSMITTER_BINDING	0.17551883	0	-1	-1	3.49E-04	0	-1
NEUROTRANSMITTER_RECEPTOR_ACTIVITY	0.16966987	0	-1	-1	6.35E-04	0	-1
NEUTRAL_AMINO_ACID_TRANSMEMBRANE_TRANSPORTER_ACTIVITY	-1	1	1	1	1	-1	1
NF_KAPPAB_BINDING	-0.1940622	-1	1	1	-1	1	-1
NICOTINIC_ACETYLCHOLINE_ACTIVATED_CATION_SELECTIVE_CHANNEL_ACTIVITY	1	0.098496735	-1	-1	0.10264987	-0.004508091	-1
NICOTINIC_ACETYLCHOLINE_GATED_RECEPTOR_CHANNEL_COMPLEX	1	0.09224551	-1	-1	0.10316829	-0.003848272	-1
NITROGEN_COMPOUND_BIOSYNTHETIC_PROCESS	1	-1	1	0.17108575	-1	0.14279795	0.060008816
NITROGEN_COMPOUND_CATABOLIC_PROCESS	0.023213672	0.025760865	-1	0.002561776	0.036136724	1	0
NITROGEN_COMPOUND_METABOLIC_PROCESS	0.091370456	-1	1	0.10050066	-1	0.06330088	0
NOTCH_SIGNALING_PATHWAY	-1	1	-1	-1	1	-0.03465202	-1
NUCLEAR_CHROMOSOME	-0.08270762	-1	1	1	-1	1	-1
NUCLEAR_LUMEN	-1	-1	-1	1	-1	1	-1
NUCLEAR_PART	-1	-1	-1	1	-1	1	-1
NUCLEOLAR_PART	1	1	-1	1	-1	-1	-1
NUCLEOLUS	-1	-1	-1	0.06869231	-1	1	-1
NUCLEOSOME_ASSEMBLY	-1	-1	-1	1	-1	1	-1
NUCLEOTIDE_BINDING	-0.19660117	-1	1	-1	-1	1	-1
NUCLEOTIDE_KINASE_ACTIVITY	1	0.17469823	-1	1	1	-1	1
ONE_CARBON_COMPOUND_METABOLIC_PROCESS	1	1	-1	1	1	-1	1
ORGANELLAR_RIBOSOME	0.00673627	0.039944924	-1	0.006710702	1	-1	0.021341577
ORGANELLAR_SMALL_RIBOSOMAL_SUBUNIT	0.04287404	0.14633605	-1	0.029419808	1	-1	0.09156224
ORGANELLE_INNER_MEMBRANE	0.036979005	0.06157502	-1	0.17258787	1	-1	0.005050804
ORGANELLE_LUMEN	-1	-1	1	0.115827605	-1	1	1
ORGANELLE_MEMBRANE	1	1	-1	1	-1	1	0.10753563
ORGANIC_ACID_METABOLIC_PROCESS	0	1	1	0.026103035	-1	0.006207498	0
ORGANIC_ACID_TRANSMEMBRANE_TRANSPORTER_ACTIVITY	1	1	1	1	1	1	0.043631542
ORGANIC_ACID_TRANSPORT	1	1	1	-1	0.0594573	-1	0.12051298
ORGAN_DEVELOPMENT	-1	-1	0.15481645	-1	-1	1	-1
ORGAN_MORPHOGENESIS	1	-1	0.1957085	1	-1	1	1
OXIDOREDUCTASE_ACTIVITY	3.60E-05	-1	1	0.09635159	-1	0.014558142	0
OXIDOREDUCTASE_ACTIVITY_ACTING_ON_CH_OH_GROUP_OF_DONORS	0	-1	1	1	-1	0.030943338	0
OXIDOREDUCTASE_ACTIVITY_ACTING_ON_NADH_OR_NADPH	0.025480306	-1	1	1	-1	1	1
OXIDOREDUCTASE_ACTIVITY_ACTING_ON_PEROXIDE_AS_ACCEPTOR	1	-1	1	0.14760415	-1	1	1
OXIDOREDUCTASE_ACTIVITY_ACTING_ON_THE_ALDEHYDE_OR_OXO_GROUP_OF_DONORS	0.06699569	-1	1	1	-1	1	0.017733293
OXIDOREDUCTASE_ACTIVITY_ACTING_ON_THE_ALDEHYDE_OR_OXO_GROUP_OF_DONORSNAD_OR_NADP_AS_ACCEPTOR	1	-1	1	1	-1	1	0.09124548
OXIDOREDUCTASE_ACTIVITY_ACTING_ON_THE_CH_CH_GROUP_OF_DONORS	0.047696147	1	-1	1	1	1	7.16E-04
OXIDOREDUCTASE_ACTIVITY_ACTING_ON_THE_CH_NH_GROUP_OF_DONORS	1	1	1	0.004115603	1	1	0.008736173
OXIDOREDUCTASE_ACTIVITY_GO_0016616	1.48E-04	-1	1	1	-1	0.05416625	2.85E-04
OXIDOREDUCTASE_ACTIVITY_GO_0016705	0.026287206	-1	0.14181244	1	1	1	9.07E-04
OXYGEN_BINDING	0.08530698	-1	1	0.09027628	-1	1	1
PATTERN_BINDING	1	-1	0.116722174	-1	-1	1	-1
PDZ_DOMAIN_BINDING	-1	1	-1	-1	0.111207254	-1	1
PEPTIDASE_ACTIVITY	1	-1	1	1	1	1	0.11910801
PEPTIDE_BINDING	1	1	1	-1	0.074864954	-0.18034863	-1
PEPTIDE_RECEPTOR_ACTIVITY	-1	0.040952157	1	-1	0.005909163	-0.005151968	-1
PEROXISOMAL_MEMBRANE	0.017855	-1	-1	1	-1	1	0.042576797
PEROXISOMAL_PART	0.010900902	-1	-1	1	-1	1	0.023427231
PEROXISOME	2.60E-05	1	-1	0.1032918	-1	0.10521575	0
PEROXISOME_ORGANIZATION_AND_BIOGENESIS	0.13504928	-1	-1	1	-1	1	1
PHAGOCYTOSIS	1	-1	1	-0.057446294	-1	1	1
PHOSPHATASE_INHIBITOR_ACTIVITY	1	-1	1	1	-1	1	-1
PHOSPHATE_TRANSMEMBRANE_TRANSPORTER_ACTIVITY	1	1	-1	1	1	-1	1
PHOSPHOINOSITIDE_BINDING	-0.17768745	-0.07854129	1	-1	-1	0.19142987	-1
PHOSPHOINOSITIDE_MEDIATED_SIGNALING	-1	1	1	-1	0.07409764	-1	1
PHOSPHOLIPID_BIOSYNTHETIC_PROCESS	-1	-1	-1	1	-1	1	0.19194639
PHOSPHOPROTEIN_PHOSPHATASE_ACTIVITY	-1	-1	1	-1	-1	1	-1
PHOSPHORIC_DIESTER_HYDROLASE_ACTIVITY	1	1	1	-0.1137433	1	1	0.1998198
PHOSPHORYLATION	-1	-1	1	-0.108426385	-1	1	-1
PHOSPHOTRANSFERASE_ACTIVITY_PHOSPHATE_GROUP_AS_ACCEPTOR	1	0.09180555	-1	1	1	-1	1
PHOTOTRANSDUCTION	-1	1	-1	-1	1	-0.15387973	-1
PID_AJDISS_2PATHWAY	-1	-1	1	1	1	1	-1
PID_ALK1PATHWAY	-1	-0.017021539	0.096539274	-0.10056791	-1	0.02793676	-1
PID_ALPHASYNUCLEIN_PATHWAY	-1	-1	1	-0.06881818	-1	1	-1
PID_AMB2_NEUTROPHILS_PATHWAY	-1	-1	1	-0.1071847	-1	1	-1
PID_ANGIOPOIETINRECEPTOR_PATHWAY	-1	-1	0.061635457	1	1	1	1
PID_ANTHRAXPATHWAY	-1	-1	0.07606374	-0.016535973	1	1	-1
PID_AP1_PATHWAY	1	-1	1	-1	-1	1	-1
PID_ARF6_PATHWAY	-1	-1	1	-1	1	1	1
PID_ARF6_TRAFFICKINGPATHWAY	-0.072819725	-1	1	-1	1	1	1
PID_AR_NONGENOMIC_PATHWAY	1	1	1	-1	1	-1	1
PID_AR_PATHWAY	-0.15800755	-0.14110252	1	-1	-1	1	-1
PID_ATF2_PATHWAY	1	-1	1	1	1	1	1
PID_ATM_PATHWAY	-1	-1	-1	1	-1	1	1
PID_ATR_PATHWAY	-0.0396358	-1	-1	1	-1	1	-1
PID_AURORA_A_PATHWAY	-0.11313699	-1	1	-1	-1	1	-1
PID_AURORA_B_PATHWAY	-0.09990525	-0.08231984	1	-1	-1	0.0875821	-1
PID_AVB3_INTEGRIN_PATHWAY	-1	0	0	-0.05895599	-9.80E-05	0	-1
PID_AVB3_OPN_PATHWAY	1	-1	1	-0.003402979	-1	0.054539848	-1
PID_BCR_5PATHWAY	1	1	1	-5.46E-05	1	-1	1
PID_BETACATENIN_NUC_PATHWAY	-1	-1	1	1	1	1	-1
PID_BMPPATHWAY	-1	-1	0.13923599	1	-1	1	1
PID_CASPASE_PATHWAY	-1	-1	1	-1	-1	1	-1
PID_CD40_PATHWAY	-1	1	-1	1	0.114434905	-1	1
PID_CD8TCRDOWNSTREAMPATHWAY	0.19496353	0	-1	-1	0.007597258	-7.92E-05	1
PID_CD8TCRPATHWAY	1	1	1	-5.25E-04	1	-1	1
PID_CDC42_PATHWAY	-1	1	-1	1	1	-1	-1
PID_CMYB_PATHWAY	-1	-1	1	-0.05067647	-1	1	-1
PID_CONE_PATHWAY	0.15768549	0.047966592	-1	-1	0.19623783	-0.017757101	-1
PID_CXCR4_PATHWAY	-1	-1	1	-2.70E-04	1	1	1
PID_E2F_PATHWAY	-0.1208532	-1	1	-1	-1	0.17932828	1
PID_ECADHERIN_KERATINOCYTE_PATHWAY	-1	-1	1	-1	1	1	-1
PID_ECADHERIN_STABILIZATION_PATHWAY	-0.001000824	-1	1	1	-1	1	-1
PID_ENDOTHELINPATHWAY	-1	-1	1	-0.11399509	-1	1	1
PID_EPHA2_FWDPATHWAY	-1	1	-1	-1	1	-1	-1
PID_EPHA_FWDPATHWAY	-1	1	1	-0.107060276	1	-1	-1
PID_EPHBFWDPATHWAY	-1	-1	1	-1	1	-1	-1
PID_EPHRINBREVPATHWAY	1	-1	1	-1	1	1	1
PID_EPOPATHWAY	-1	1	1	-0.004708627	1	1	1
PID_ERBB1_DOWNSTREAM_PATHWAY	-1	-1	1	-1	1	1	1
PID_ERBB1_RECEPTOR_PROXIMAL_PATHWAY	-1	-1	1	-0.18031517	-1	0.14230081	1
PID_ERBB2ERBB3PATHWAY	1	1	1	-1	1	1	1
PID_ERBB4_PATHWAY	-1	1	1	1	0.15556939	-1	-1
PID_ERBB_NETWORK_PATHWAY	-1	1	-1	0.17161636	1	-1	-1
PID_ER_NONGENOMIC_PATHWAY	-0.18900464	-1	1	-1	1	1	-1
PID_FAK_PATHWAY	-0.001163582	-0.13750519	1	-1	-1	1	-1
PID_FANCONI_PATHWAY	-1	-1	-1	1	-1	-1	-1
PID_FASPATHWAY	-1	-1	-1	-0.10120941	1	1	1
PID_FCER1PATHWAY	1	-1	0.18279606	0	-1	1	1
PID_FGF_PATHWAY	0.13208045	-1	1	-1	-1	1	1
PID_FOXM1PATHWAY	-1	-1	1	1	-1	0.15945946	-1
PID_FRA_PATHWAY	1	-0.05286505	0.19479847	-1	-0.029521434	0.11522004	-1
PID_GLYPICAN_1PATHWAY	-1	-0.030527145	0.02643592	-0.015809638	-1	0.022473367	-1
PID_GMCSF_PATHWAY	1	1	1	-0.01964405	1	-1	1
PID_HEDGEHOG_2PATHWAY	-1	-1	1	-1	1	1	1
PID_HEDGEHOG_GLIPATHWAY	-1	-1	-1	1	-1	-1	-1
PID_HIF1_TFPATHWAY	-1	-1	1	1	1	1	-1
PID_HIF2PATHWAY	-1	-1	1	0.05742368	1	-1	-1
PID_HNF3APATHWAY	0.047644716	1	1	0.007301461	0.13608746	-1	0.036230065
PID_HNF3BPATHWAY	4.42E-04	1	1	3.20E-05	-1	1	7.06E-04
PID_IFNGPATHWAY	-1	-1	1	-0.045677114	-1	1	-1
PID_IL12_2PATHWAY	1	0.041272208	1	-0.001471743	1	-0.009772115	-1
PID_IL12_STAT4PATHWAY	0.18895724	0.002959349	1	-0.003100624	0.07800832	-0.002249705	1
PID_IL1PATHWAY	1	-1	1	-0.10715035	-1	1	1
PID_IL23PATHWAY	-1	1	1	-0.04027967	0.13453123	-1	-1
PID_IL27PATHWAY	1	1	1	-0.01072201	1	-1	-1
PID_IL2_1PATHWAY	1	1	1	-0.043505687	1	-1	1
PID_IL4_2PATHWAY	1	-1	1	-0.03405814	-1	1	1
PID_IL5_PATHWAY	-1	1	-1	-0.19309664	1	-1	-1
PID_IL6_7PATHWAY	1	-1	1	-1	1	1	1
PID_IL8CXCR1_PATHWAY	-1	1	1	-0.00780937	0.1502153	1	1
PID_IL8CXCR2_PATHWAY	-1	-1	1	-0.005384776	-1	1	1
PID_ILK_PATHWAY	-0.014676458	-1	1	1	1	1	-1
PID_INSULIN_PATHWAY	-0.12544927	-1	1	-1	-1	1	-1
PID_INTEGRIN1_PATHWAY	-1	0	0	-1	-1.31E-04	0	1
PID_INTEGRIN2_PATHWAY	-1	-1	0.1072978	1	-1	1	-1
PID_INTEGRIN3_PATHWAY	-1	0	0.010946402	1	-9.93E-05	0.001078123	-1
PID_INTEGRIN_A4B1_PATHWAY	-1	-1	1	-1	-1	1	-1
PID_INTEGRIN_A9B1_PATHWAY	1	-0.10908386	0.01946827	-0.042325627	-1	0.0814816	1
PID_INTEGRIN_CS_PATHWAY	-1	-1	1	-0.10887609	1	1	1
PID_KITPATHWAY	-1	-1	1	-0.001606087	1	1	-1
PID_LIS1PATHWAY	-1	-1	1	1	-1	1	-1
PID_LKB1_PATHWAY	-1	-1	-1	1	-1	1	-1
PID_LYMPHANGIOGENESIS_PATHWAY	1	-0.03547409	0.14211564	-1	-1	0.024029156	1
PID_LYSOPHOSPHOLIPID_PATHWAY	-1	-1	1	-1	1	1	-1
PID_MAPKTRKPATHWAY	1	1	1	-1	1	-1	1
PID_MET_PATHWAY	-0.16441602	-1	-1	-1	-1	1	-1
PID_NCADHERINPATHWAY	-1	-1	1	-0.18277389	-1	1	-1
PID_NECTIN_PATHWAY	-0.101090044	-1	1	-1	-1	1	1
PID_NETRIN_PATHWAY	-1	-1	1	-1	-1	1	1
PID_NFAT_TFPATHWAY	1	1.51E-04	-1	-1	0.005907479	-2.81E-04	-1
PID_NFKAPPABATYPICALPATHWAY	-1	1	-1	-0.04318709	0.1993573	-1	1
PID_P38ALPHABETADOWNSTREAMPATHWAY	1	-1	1	-0.06631308	-1	1	1
PID_P38ALPHABETAPATHWAY	-1	-1	1	-0.16088751	1	-1	-1
PID_P38_MKK3_6PATHWAY	-1	1	-0.040485486	1	1	-1	1
PID_P53REGULATIONPATHWAY	-0.06711837	-1	-1	1	-1	1	-1
PID_P75NTRPATHWAY	-1	1	1	1	1	-1	-1
PID_PDGFRAPATHWAY	1	-1	1	1	-1	1	1
PID_PDGFRBPATHWAY	-1	-1	1	-0.07619149	-1	1	1
PID_PI3KCIPATHWAY	1	-1	1	-4.05E-05	1	1	-1
PID_PLK1_PATHWAY	-0.00159813	-1	1	1	-1	1	-0.102570646
PID_PTP1BPATHWAY	-1	-1	0.17830934	-0.004095521	-1	1	1
PID_RAC1_PATHWAY	-0.121612	-1	1	-1	-1	1	-1
PID_RAC1_REG_PATHWAY	-1	-1	1	-0.078323804	-1	1	-1
PID_REELINPATHWAY	-0.08811008	-1	1	-1	-1	1	-1
PID_REG_GR_PATHWAY	1	1	1	1	1	-1	1
PID_RHOA_PATHWAY	-0.11731076	-1	1	-1	-1	1	-1
PID_RHOA_REG_PATHWAY	-0.13944696	-1	1	-1	-1	1	-1
PID_RHODOPSIN_PATHWAY	0.13276888	0.007947513	-1	1	0.023306642	-8.73E-05	-1
PID_RXR_VDR_PATHWAY	1	1	1	-1	1	1	0.07551889
PID_S1P_META_PATHWAY	-1	1	1	-1	0.15672219	-1	1
PID_S1P_S1P2_PATHWAY	1	0.19075911	1	1	1	-1	1
PID_S1P_S1P3_PATHWAY	-1	-1	0.09740963	-0.10755994	0.08661557	1	1
PID_S1P_S1P4_PATHWAY	-1	1	-1	1	1	-1	1
PID_SHP2_PATHWAY	1	-1	1	-0.17906377	1	1	-1
PID_SMAD2_3NUCLEARPATHWAY	1	-1	1	1	-1	-1	-1
PID_SYNDECAN_1_PATHWAY	-1	0	4.00E-04	-0.12466128	-0.001302186	0	-1
PID_SYNDECAN_3_PATHWAY	-1	-1	0.083635755	-1	0.13204363	1	-1
PID_SYNDECAN_4_PATHWAY	1	-1	0.063676745	-1	-1	1	1
PID_TCPTP_PATHWAY	-1	-1	1	-1	-1	0.1474731	1
PID_TCRCALCIUMPATHWAY	0.06974739	7.15E-04	-1	-1	0.001724839	-0.001516047	1
PID_TCRJNKPATHWAY	-1	-1	-1	-0.023659796	1	-1	-1
PID_TCRRASPATHWAY	0.04677187	1	1	-1	-1	1	1
PID_TCR_PATHWAY	1	1	1	0	1	-1	1
PID_TGFBRPATHWAY	-0.1141642	-1	1	-1	-0.16678424	1	-1
PID_THROMBIN_PAR1_PATHWAY	-0.06640764	-1	1	-1	1	1	-1
PID_THROMBIN_PAR4_PATHWAY	-1	1	-1	1	0.06053217	-1	-1
PID_TNFPATHWAY	-0.110106215	-1	-1	-1	-1	1	-1
PID_TOLL_ENDOGENOUS_PATHWAY	0.10512127	-1	0.04088631	-0.023051824	-1	0.09511817	1
PID_TRKRPATHWAY	-1	1	-1	-1	-1	-1	-1
PID_TXA2PATHWAY	-1	1	1	-0.005679733	0.025230596	1	1
PID_UPA_UPAR_PATHWAY	-1	-1	0.12044255	-1	-1	1	1
PID_VEGF_VEGFR_PATHWAY	1	-0.099219866	0.05262583	-0.18227595	-1	0.14329399	-1
PID_WNT_CANONICAL_PATHWAY	-0.11397024	-1	-1	1	-1	1	-1
PID_WNT_NONCANONICAL_PATHWAY	-1	-1	1	1	1	1	-1
PID_WNT_SIGNALING_PATHWAY	-1	-1	1	1	1	1	1
POLYSACCHARIDE_BINDING	1	-1	0.13948107	-1	1	1	-1
POSITIVE_REGULATION_OF_CELLULAR_PROTEIN_METABOLIC_PROCESS	1	-1	1	-0.085427605	-1	1	1
POSITIVE_REGULATION_OF_CELL_CYCLE	-0.18212143	-1	1	1	-1	1	-1
POSITIVE_REGULATION_OF_CELL_DIFFERENTIATION	-1	-0.00613509	0.16793065	-1	-1	0.007988407	-1
POSITIVE_REGULATION_OF_CELL_PROLIFERATION	-1	-1	0.18145397	-1	1	1	-1
POSITIVE_REGULATION_OF_CYTOKINE_BIOSYNTHETIC_PROCESS	1	-1	1	-0.04434483	1	1	1
POSITIVE_REGULATION_OF_IMMUNE_SYSTEM_PROCESS	-1	-1	1	-0.056938477	-1	1	-1
POSITIVE_REGULATION_OF_I_KAPPAB_KINASE_NF_KAPPAB_CASCADE	-0.10200777	-0.00518184	0.1958052	-1	-0.061661158	0.015554793	-1
POSITIVE_REGULATION_OF_LYMPHOCYTE_ACTIVATION	-0.12067546	-1	1	-0.001258013	-1	1	-1
POSITIVE_REGULATION_OF_MULTICELLULAR_ORGANISMAL_PROCESS	-1	-1	1	-0.15163998	1	1	-1
POSITIVE_REGULATION_OF_PROTEIN_AMINO_ACID_PHOSPHORYLATION	-1	-1	1	-1	-1	1	-1
POSITIVE_REGULATION_OF_PROTEIN_METABOLIC_PROCESS	1	-1	1	-0.08409382	-1	1	1
POSITIVE_REGULATION_OF_PROTEIN_MODIFICATION_PROCESS	-1	-1	1	-1	-1	1	1
POSITIVE_REGULATION_OF_RESPONSE_TO_STIMULUS	-1	-1	1	-1	1	1	1
POSITIVE_REGULATION_OF_SECRETION	-1	-1	0.09678482	-1	-1	1	-1
POSITIVE_REGULATION_OF_SIGNAL_TRANSDUCTION	-0.13834135	-0.054384947	1	-1	-1	0.12023042	-1
POSITIVE_REGULATION_OF_TRANSLATION	1	-1	1	-0.06609445	1	1	1
POSITIVE_REGULATION_OF_TRANSPORT	-1	1	-1	1	0.06990032	-0.10907454	-1
POSITIVE_REGULATION_OF_T_CELL_ACTIVATION	-0.11325111	-1	1	-0.015862962	-1	1	-1
POSITIVE_REGULATION_OF_T_CELL_PROLIFERATION	-1	-1	-1	-0.018438553	-1	1	-1
POST_GOLGI_VESICLE_MEDIATED_TRANSPORT	-1	-1	1	1	-1	0.15928952	1
POST_TRANSLATIONAL_PROTEIN_MODIFICATION	-1	-1	1	-1	-1	1	-1
POTASSIUM_CHANNEL_ACTIVITY	0.19688018	0	-1	-1	3.45E-04	0	-1
POTASSIUM_CHANNEL_REGULATOR_ACTIVITY	1	0.022756208	-1	-1	0.039336696	-0.006174876	-1
POTASSIUM_ION_TRANSPORT	1	0	-1	-1	2.85E-05	0	-1
PROTEASE_INHIBITOR_ACTIVITY	-0.10979891	-0.12158893	1	1	-1	1	-1
PROTEASOME_COMPLEX	1	-1	-1	0.18028301	-1	-1	-1
PROTEINACEOUS_EXTRACELLULAR_MATRIX	1	0	0	-0.18657114	-0.001186007	0	-1
PROTEIN_AMINO_ACID_DEPHOSPHORYLATION	-1	-1	-1	-1	-1	1	-1
PROTEIN_AMINO_ACID_PHOSPHORYLATION	-1	-1	1	-0.08876037	-1	1	-1
PROTEIN_BINDING_BRIDGING	-1	-1	-1	1	-1	1	-1
PROTEIN_DNA_COMPLEX_ASSEMBLY	-1	-1	-1	1	-1	1	1
PROTEIN_DOMAIN_SPECIFIC_BINDING	-1	-1	1	-0.12016369	1	-1	1
PROTEIN_IMPORT_INTO_NUCLEUS	-0.19673061	-1	1	-1	-1	1	-1
PROTEIN_IMPORT_INTO_NUCLEUS_TRANSLOCATION	-1	-1	1	1	-1	1	-1
PROTEIN_KINASE_BINDING	-0.19258273	-1	1	-1	-1	1	-1
PROTEIN_KINASE_CASCADE	-0.19260961	-1	1	-1	-1	1	-1
PROTEIN_KINASE_INHIBITOR_ACTIVITY	-1	-1	1	-1	-1	1	-1
PROTEIN_KINASE_REGULATOR_ACTIVITY	-1	-1	1	-1	-1	1	-1
PROTEIN_MATURATION	1	-1	0.1799686	-1	-1	1	-1
PROTEIN_POLYMERIZATION	-0.19451696	-1	1	-1	-1	1	-1
PROTEIN_RNA_COMPLEX_ASSEMBLY	1	-1	1	1	-1	1	-1
PROTEIN_SECRETION	1	-1	0.13920803	1	-1	1	1
PROTEIN_STABILIZATION	1	1	-1	0.07690347	-1	1	1
PROTEIN_TARGETING_TO_MEMBRANE	1	1	1	1	1	1	0.07293315
PROTEIN_TARGETING_TO_MITOCHONDRION	1	1	-1	1	-1	1	1
PROTEIN_TETRAMERIZATION	1	-1	1	1	-1	1	1
PROTEIN_TYROSINE_KINASE_ACTIVITY	-1	-0.004607079	0.002941301	-0.18271367	-1	0.09890204	-1
PROTEIN_TYROSINE_PHOSPHATASE_ACTIVITY	-1	-1	1	-1	-1	1	-1
RAJAGOPALAN_HEPATIC_PROGENITOR_CELL_MARKERS	-1	-1	1	1	-0.076505855	1	1
RAS_GTPASE_ACTIVATOR_ACTIVITY	-0.12709193	-1	1	-1	-1	1	-1
RAS_GTPASE_BINDING	-0.07242864	-1	-1	1	-1	1	1
REACTOME_ABCA_TRANSPORTERS_IN_LIPID_HOMEOSTASIS	0.16556261	1	1	1	1	1	0.0705206
REACTOME_ABC_FAMILY_PROTEINS_MEDIATED_TRANSPORT	1	1	1	1	1	1	0.095441386
REACTOME_ABORTIVE_ELONGATION_OF_HIV1_TRANSCRIPT_IN_THE_ABSENCE_OF_TAT	1	1	-1	1	-1	-1	-1
REACTOME_ACETYLCHOLINE_BINDING_AND_DOWNSTREAM_EVENTS	1	0.02790483	-0.13165917	-1	0.041850742	-4.38E-04	-1
REACTOME_ACETYLCHOLINE_NEUROTRANSMITTER_RELEASE_CYCLE	-1	1	-1	-0.15992811	1	-1	1
REACTOME_ACTIVATED_AMPK_STIMULATES_FATTY_ACID_OXIDATION_IN_MUSCLE	1	1	-1	0.042593546	-1	1	1
REACTOME_ACTIVATED_NOTCH1_TRANSMITS_SIGNAL_TO_THE_NUCLEUS	-0.12521623	-1	-1	-0.13854276	1	-1	-1
REACTOME_ACTIVATED_POINT_MUTANTS_OF_FGFR2	1	1	1	1	0.05168585	-1	1
REACTOME_ACTIVATED_TLR4_SIGNALLING	1	-1	1	-1	1	1	1
REACTOME_ACTIVATION_OF_ATR_IN_RESPONSE_TO_REPLICATION_STRESS	-0.022445055	-1	-1	1	-1	1	-1
REACTOME_ACTIVATION_OF_BH3_ONLY_PROTEINS	-1	1	-1	-1	1	-1	-1
REACTOME_ACTIVATION_OF_GENES_BY_ATF4	1	1	-1	0.17660056	1	-1	1
REACTOME_ACTIVATION_OF_KAINATE_RECEPTORS_UPON_GLUTAMATE_BINDING	0.1974276	-1	1	-1	1	-1	-1
REACTOME_ACTIVATION_OF_RAC	-1	-1	0.18164144	-1	-1	1	-1
REACTOME_ACTIVATION_OF_THE_AP1_FAMILY_OF_TRANSCRIPTION_FACTORS	0.005935932	0.07658722	1	1	1	-1	0.035889875
REACTOME_ACTIVATION_OF_THE_MRNA_UPON_BINDING_OF_THE_CAP_BINDING_COMPLEX_AND_EIFS_AND_SUBSEQUENT_BINDING_TO_43S	-1	-1	0.19421604	1	1	1	-1
REACTOME_ACTIVATION_OF_THE_PRE_REPLICATIVE_COMPLEX	-0.003402661	-1	1	-1	-1	1	-1
REACTOME_ACYL_CHAIN_REMODELLING_OF_PC	1	-1	1	-0.13418953	-1	1	1
REACTOME_ACYL_CHAIN_REMODELLING_OF_PE	1	-1	1	-0.14470397	-1	1	1
REACTOME_ACYL_CHAIN_REMODELLING_OF_PG	1	-1	1	-0.14678957	-1	1	-1
REACTOME_ACYL_CHAIN_REMODELLING_OF_PI	0.1767301	-1	1	-1	-1	1	1
REACTOME_ADAPTIVE_IMMUNE_SYSTEM	-1	-1	1	-0.018265126	-1	1	-1
REACTOME_ADHERENS_JUNCTIONS_INTERACTIONS	-1	-1	1	1	1	1	-1
REACTOME_ADP_SIGNALLING_THROUGH_P2RY1	1	-1	1	-0.08075986	-1	1	-1
REACTOME_ALPHA_LINOLENIC_ACID_ALA_METABOLISM	0.069991626	1	1	1	1	1	8.71E-04
REACTOME_AMINE_COMPOUND_SLC_TRANSPORTERS	1	1	1	-1	0.0964072	-1	1
REACTOME_AMINE_DERIVED_HORMONES	-1	0.17232056	1	1	0.002823565	-0.17848174	1
REACTOME_AMINE_LIGAND_BINDING_RECEPTORS	1	5.02E-04	1	-1	1.17E-04	-1.44E-05	-1
REACTOME_AMINO_ACID_AND_OLIGOPEPTIDE_SLC_TRANSPORTERS	-1	1	1	-0.16031763	1	-1	1
REACTOME_AMINO_ACID_SYNTHESIS_AND_INTERCONVERSION_TRANSAMINATION	0.17471986	1	1	0.10822309	1	1	0.016011152
REACTOME_AMINO_ACID_TRANSPORT_ACROSS_THE_PLASMA_MEMBRANE	-1	1	1	-1	0.15702508	-1	1
REACTOME_AMYLOIDS	-1	1	1	1	0.08600337	-0.16560689	-1
REACTOME_ANDROGEN_BIOSYNTHESIS	1	0.07888103	1	1	0.053663213	-1	1
REACTOME_ANTIGEN_ACTIVATES_B_CELL_RECEPTOR_LEADING_TO_GENERATION_OF_SECOND_MESSENGERS	-1	-1	1	-1.49E-05	1	1	1
REACTOME_ANTIGEN_PROCESSING_CROSS_PRESENTATION	1	-1	1	-0.14281744	-1	1	-1
REACTOME_APOPTOTIC_CLEAVAGE_OF_CELLULAR_PROTEINS	-1	-1	1	1	-0.11154064	1	-1
REACTOME_APOPTOTIC_CLEAVAGE_OF_CELL_ADHESION_PROTEINS	-1	-1	1	0.109849	-1	1	1
REACTOME_APOPTOTIC_EXECUTION_PHASE	-1	-1	1	1	-1	1	-1
REACTOME_AQUAPORIN_MEDIATED_TRANSPORT	0.17992453	-1	0.16211991	-1	1	1	-1
REACTOME_ASPARAGINE_N_LINKED_GLYCOSYLATION	1	-1	1	1	1	1	0.01783721
REACTOME_ASSEMBLY_OF_THE_PRE_REPLICATIVE_COMPLEX	-0.1013575	-1	-1	1	-1	1	-1
REACTOME_AUTODEGRADATION_OF_CDH1_BY_CDH1_APC_C	1	1	-1	0.14828484	-1	-1	-1
REACTOME_AUTODEGRADATION_OF_THE_E3_UBIQUITIN_LIGASE_COP1	1	1	-1	0.110867746	-1	-1	-1
REACTOME_AXON_GUIDANCE	-0.12711741	-0.073756345	1	-0.07626403	-1	0.17997538	-1
REACTOME_A_TETRASACCHARIDE_LINKER_SEQUENCE_IS_REQUIRED_FOR_GAG_SYNTHESIS	1	-0.07568261	0.02639639	1	-1	0.08257003	1
REACTOME_BASIGIN_INTERACTIONS	-1	-1	1	-0.07711766	-1	1	-1
REACTOME_BILE_ACID_AND_BILE_SALT_METABOLISM	0.046704832	1	0.10035176	0.010867055	-1	0.011081636	4.72E-04
REACTOME_BIOLOGICAL_OXIDATIONS	0	-1	0.058912653	0.001237965	-1	0.004799735	0
REACTOME_BIOSYNTHESIS_OF_THE_N_GLYCAN_PRECURSOR_DOLICHOL_LIPID_LINKED_OLIGOSACCHARIDE_LLO_AND_TRANSFER_TO_A_NASCENT_PROTEIN	1	-1	1	1	-1	1	0.14404432
REACTOME_BOTULINUM_NEUROTOXICITY	-1	-1	-1	-0.016552921	-1	1	-1
REACTOME_BRANCHED_CHAIN_AMINO_ACID_CATABOLISM	0.019743389	-1	1	1	-1	0.030671287	0.001447911
REACTOME_CALNEXIN_CALRETICULIN_CYCLE	1	1	-1	1	0.058414824	-1	0.11014638
REACTOME_CD28_CO_STIMULATION	-1	-1	1	-0.022623308	1	1	-1
REACTOME_CD28_DEPENDENT_PI3K_AKT_SIGNALING	1	-1	1	-0.10162454	1	1	-1
REACTOME_CD28_DEPENDENT_VAV1_PATHWAY	-1	-1	1	-0.00438173	1	1	-1
REACTOME_CDK_MEDIATED_PHOSPHORYLATION_AND_REMOVAL_OF_CDC6	1	1	-1	0.10365373	-1	-1	-1
REACTOME_CDT1_ASSOCIATION_WITH_THE_CDC6_ORC_ORIGIN_COMPLEX	-1	-1	-1	1	-1	-1	-1
REACTOME_CELL_CELL_COMMUNICATION	-0.19157146	-1	1	1	-1	1	-1
REACTOME_CELL_CELL_JUNCTION_ORGANIZATION	-1	-1	1	0.010355157	-1	1	-1
REACTOME_CELL_CYCLE	-0.099249706	-1	1	1	-1	1	-1
REACTOME_CELL_CYCLE_CHECKPOINTS	-0.17692389	-1	-1	1	-1	1	-1
REACTOME_CELL_CYCLE_MITOTIC	-0.05998776	-1	1	1	-1	1	-1
REACTOME_CELL_EXTRACELLULAR_MATRIX_INTERACTIONS	-0.07342683	-1	1	1	1	1	-1
REACTOME_CELL_JUNCTION_ORGANIZATION	-0.19442624	-1	1	0.004789805	-1	1	-1
REACTOME_CELL_SURFACE_INTERACTIONS_AT_THE_VASCULAR_WALL	-1	-0.044038642	0.056813635	-0.00386013	-0.12764837	0.094553776	-1
REACTOME_CGMP_EFFECTS	-1	1	1	-1	0.15528464	-0.10842824	-1
REACTOME_CHEMOKINE_RECEPTORS_BIND_CHEMOKINES	-0.12344927	1	1	-0.042404264	0	-0.12599793	-1
REACTOME_CHOLESTEROL_BIOSYNTHESIS	0	0.017828455	-1	1	1	1	0
REACTOME_CHONDROITIN_SULFATE_BIOSYNTHESIS	1	-0.017733537	0.14503546	-1	-0.17239664	0.021233808	1
REACTOME_CHONDROITIN_SULFATE_DERMATAN_SULFATE_METABOLISM	-1	-0.03659968	0.07683962	-1	-1	0.018308451	1
REACTOME_CHYLOMICRON_MEDIATED_LIPID_TRANSPORT	1	-1	1	0.002383059	1	1	1
REACTOME_CIRCADIAN_REPRESSION_OF_EXPRESSION_BY_REV_ERBA	-1	-1	-1	0.16293204	-1	1	1
REACTOME_CITRIC_ACID_CYCLE_TCA_CYCLE	0.09904809	-1	1	1	-1	1	0.006566089
REACTOME_CLASS_A1_RHODOPSIN_LIKE_RECEPTORS	-1	5.13E-04	1	-0.18227038	0	0	-1
REACTOME_CLASS_B_2_SECRETIN_FAMILY_RECEPTORS	-1	-1	1	-1	1	-1	-1
REACTOME_CLASS_C_3_METABOTROPIC_GLUTAMATE_PHEROMONE_RECEPTORS	1	0.07332741	-1	-1	0.086500496	-0.010681	-1
REACTOME_COLLAGEN_FORMATION	-1	0	0	-0.020516517	-1.99E-04	0	-1
REACTOME_COMMON_PATHWAY	1	-1	1	0.006762963	-1	0.13643678	0.03606471
REACTOME_COMPLEMENT_CASCADE	0.07543161	-1	3.44E-04	0.026474133	2.82E-04	0.010036962	0
REACTOME_COSTIMULATION_BY_THE_CD28_FAMILY	1	1	1	-0.001554584	1	-1	-1
REACTOME_CREB_PHOSPHORYLATION_THROUGH_THE_ACTIVATION_OF_CAMKII	0.10668935	-1	1	-1	-1	1	1
REACTOME_CROSS_PRESENTATION_OF_SOLUBLE_EXOGENOUS_ANTIGENS_ENDOSOMES	1	-1	1	1	-1	1	-1
REACTOME_CS_DS_DEGRADATION	1	-0.09268732	0.11113101	-1	-1	0.070485644	-1
REACTOME_CTLA4_INHIBITORY_SIGNALING	1	-1	1	-0.13568547	1	1	-1
REACTOME_CYCLIN_A_B1_ASSOCIATED_EVENTS_DURING_G2_M_TRANSITION	-0.09911297	-1	1	1	-1	1	-1
REACTOME_CYCLIN_E_ASSOCIATED_EVENTS_DURING_G1_S_TRANSITION_	-1	-1	-1	0.19528027	-1	1	-1
REACTOME_CYTOCHROME_P450_ARRANGED_BY_SUBSTRATE_TYPE	0.0040012	-1	0.026687084	1	-1	0.061050538	0.007956467
REACTOME_CYTOKINE_SIGNALING_IN_IMMUNE_SYSTEM	1	-1	1	-2.30E-04	-1	1	-1
REACTOME_CYTOSOLIC_SULFONATION_OF_SMALL_MOLECULES	0.060474396	-1	1	0.17209075	-1	1	0.06142593
REACTOME_CYTOSOLIC_TRNA_AMINOACYLATION	1	-1	-1	0.16461356	-1	1	1
REACTOME_DARPP_32_EVENTS	-1	1	1	-1	1	1	1
REACTOME_DEFENSINS	0.14174171	1	1	-1	1	-0.17846987	-1
REACTOME_DEGRADATION_OF_THE_EXTRACELLULAR_MATRIX	-1	-1	1	-1	1	1	-1
REACTOME_DESTABILIZATION_OF_MRNA_BY_AUF1_HNRNP_D0	1	-1	-1	0.104454614	-1	-1	-1
REACTOME_DEVELOPMENTAL_BIOLOGY	-1	-1	1	-1	-1	1	-1
REACTOME_DNA_REPAIR	-1	-1	-1	1	-1	1	-1
REACTOME_DNA_REPLICATION	-0.09200428	-1	-1	1	-1	1	-1
REACTOME_DNA_STRAND_ELONGATION	-0.101883605	-1	1	-1	-1	1	-1
REACTOME_DOPAMINE_NEUROTRANSMITTER_RELEASE_CYCLE	-1	1	-1	-0.08900622	1	-1	1
REACTOME_DOUBLE_STRAND_BREAK_REPAIR	-1	-1	-1	1	-1	1	1
REACTOME_DOWNREGULATION_OF_SMAD2_3_SMAD4_TRANSCRIPTIONAL_ACTIVITY	-0.1060959	1	-1	-1	1	-1	-1
REACTOME_DOWNREGULATION_OF_TGF_BETA_RECEPTOR_SIGNALING	-1	-1	-1	-1	-1	-1	-1
REACTOME_DOWNSTREAM_TCR_SIGNALING	-1	1	-1	-0.02376459	1	-0.19607344	-1
REACTOME_E2F_ENABLED_INHIBITION_OF_PRE_REPLICATION_COMPLEX_FORMATION	-0.07785821	-1	1	-1	-1	1	-1
REACTOME_E2F_MEDIATED_REGULATION_OF_DNA_REPLICATION	-0.10074995	-1	1	-1	-1	1	-1
REACTOME_EARLY_PHASE_OF_HIV_LIFE_CYCLE	1	-1	1	-0.0422743	-1	1	1
REACTOME_EFFECTS_OF_PIP2_HYDROLYSIS	1	1	-1	-0.10556119	-1	1	1
REACTOME_EICOSANOID_LIGAND_BINDING_RECEPTORS	1	0.14939657	-1	-1	0.13927485	-0.11445102	1
REACTOME_ELONGATION_ARREST_AND_RECOVERY	1	1	-1	1	-1	-1	-1
REACTOME_ENDOGENOUS_STEROLS	0.05570231	-1	0.15921736	-1	1	1	0.08432439
REACTOME_EXTENSION_OF_TELOMERES	-1	-1	-1	1	1	-1	-1
REACTOME_EXTRACELLULAR_MATRIX_ORGANIZATION	-1	0	0	-0.06438658	-8.89E-04	0	-1
REACTOME_FACTORS_INVOLVED_IN_MEGAKARYOCYTE_DEVELOPMENT_AND_PLATELET_PRODUCTION	-0.18348332	-1	1	-1	1	1	-1
REACTOME_FANCONI_ANEMIA_PATHWAY	-1	-1	-1	1	1	1	-1
REACTOME_FATTY_ACID_TRIACYLGLYCEROL_AND_KETONE_BODY_METABOLISM	0.045008358	-1	1	0.18274409	-1	0.018588573	1.91E-05
REACTOME_FATTY_ACYL_COA_BIOSYNTHESIS	0.008911352	1	1	1	1	1	3.43E-04
REACTOME_FGFR1_LIGAND_BINDING_AND_ACTIVATION	1	0.16631833	1	-1	0.15402037	-1	1
REACTOME_FGFR2C_LIGAND_BINDING_AND_ACTIVATION	1	0.13071059	1	1	1	-1	0.11002097
REACTOME_FGFR4_LIGAND_BINDING_AND_ACTIVATION	0.17561987	0.082031205	1	1	1	-1	0.08838989
REACTOME_FGFR_LIGAND_BINDING_AND_ACTIVATION	0.09202553	0.19773497	1	1	0.11110907	-1	0.18815608
REACTOME_FORMATION_OF_ATP_BY_CHEMIOSMOTIC_COUPLING	1	1	-1	1	1	-1	0.17640738
REACTOME_FORMATION_OF_FIBRIN_CLOT_CLOTTING_CASCADE	1	-1	0.14250445	2.55E-04	-1	1	1
REACTOME_FORMATION_OF_RNA_POL_II_ELONGATION_COMPLEX_	1	1	-1	1	-1	-1	-1
REACTOME_FORMATION_OF_THE_HIV1_EARLY_ELONGATION_COMPLEX	1	1	-1	1	-1	-1	-1
REACTOME_FORMATION_OF_THE_TERNARY_COMPLEX_AND_SUBSEQUENTLY_THE_43S_COMPLEX	-1	-1	0.057265814	-1	1	1	-1
REACTOME_FORMATION_OF_TRANSCRIPTION_COUPLED_NER_TC_NER_REPAIR_COMPLEX	1	-1	-1	1	-1	-1	-1
REACTOME_FRS2_MEDIATED_CASCADE	1	1	1	1	1	1	1
REACTOME_G0_AND_EARLY_G1	-0.114636794	-1	1	1	-1	1	-1
REACTOME_G1_S_SPECIFIC_TRANSCRIPTION	-0.11020967	-1	-1	-1	-1	1	-1
REACTOME_G1_S_TRANSITION	-0.06073818	-1	-1	1	-1	1	-1
REACTOME_G2_M_CHECKPOINTS	-0.01032503	-1	-1	1	-1	1	-1
REACTOME_GABA_A_RECEPTOR_ACTIVATION	1	0.04088475	1	-1	0.07206841	-0.006951487	-1
REACTOME_GABA_B_RECEPTOR_ACTIVATION	1	0.0819118	1	-1	0.054002844	-0.034795728	-1
REACTOME_GABA_RECEPTOR_ACTIVATION	1	0.01802833	1	-1	0.005866146	-8.63E-04	-1
REACTOME_GABA_SYNTHESIS_RELEASE_REUPTAKE_AND_DEGRADATION	1	0.040322177	-1	-1	0.033565663	-1	1
REACTOME_GASTRIN_CREB_SIGNALLING_PATHWAY_VIA_PKC_AND_MAPK	-1	1	1	-1	0.06647434	-1	-1
REACTOME_GENERATION_OF_SECOND_MESSENGER_MOLECULES	1	1	1	-0.008010883	1	-1	-1
REACTOME_GLUCAGON_SIGNALING_IN_METABOLIC_REGULATION	1	-1	1	-1	1	1	-1
REACTOME_GLUCAGON_TYPE_LIGAND_RECEPTORS	0.17638391	1	1	-1	1	-1	-1
REACTOME_GLUCONEOGENESIS	0.002034083	1	1	0.17278728	1	1	3.91E-04
REACTOME_GLUCOSE_METABOLISM	0.035486076	-1	1	1	-1	1	0.001558908
REACTOME_GLUTATHIONE_CONJUGATION	0.10430249	-1	-1	3.79E-04	-1	1	1
REACTOME_GLYCEROPHOSPHOLIPID_BIOSYNTHESIS	1	-1	1	-1	-1	0.094703384	0.009517011
REACTOME_GLYCOSAMINOGLYCAN_METABOLISM	-1	-8.34E-04	0.004406206	-1	-1	0.002820832	-1
REACTOME_GLYCOSPHINGOLIPID_METABOLISM	-0.100300655	-1	-1	-1	-1	1	1
REACTOME_GPCR_DOWNSTREAM_SIGNALING	-1	0.03598167	1	-0.055509266	1.09E-05	-0.004092212	-1
REACTOME_GPCR_LIGAND_BINDING	-1	0.006045942	1	-1	0	-6.31E-05	-1
REACTOME_GPVI_MEDIATED_ACTIVATION_CASCADE	1	-0.08276276	0.12248496	0	-1	0.07407503	-1
REACTOME_GROWTH_HORMONE_RECEPTOR_SIGNALING	1	1	1	-1	0.07812816	1	0.027082255
REACTOME_G_ALPHA1213_SIGNALLING_EVENTS	-1	-1	1	-0.079517715	-1	1	-1
REACTOME_G_ALPHA_I_SIGNALLING_EVENTS	1	0.01804493	1	-1	0	-0.009042982	-1
REACTOME_G_ALPHA_Q_SIGNALLING_EVENTS	-1	1	1	-0.18605804	0.021840505	-0.10919884	-1
REACTOME_G_ALPHA_S_SIGNALLING_EVENTS	1	1	1	-1	0.04563661	-0.08421129	-1
REACTOME_G_ALPHA_Z_SIGNALLING_EVENTS	1	-1	1	-1	1	-1	-1
REACTOME_G_BETA_GAMMA_SIGNALLING_THROUGH_PI3KGAMMA	1	-1	1	-1	-1	1	-1
REACTOME_G_BETA_GAMMA_SIGNALLING_THROUGH_PLC_BETA	1	-1	0.17018737	-1	1	-1	-1
REACTOME_G_PROTEIN_ACTIVATION	1	1	1	-1	1	-1	-1
REACTOME_G_PROTEIN_BETA_GAMMA_SIGNALLING	1	-1	1	-1	1	1	-1
REACTOME_HDL_MEDIATED_LIPID_TRANSPORT	1	-1	1	0.18863674	1	1	1
REACTOME_HEMOSTASIS	-1	-0.19115524	0.14160474	-0.027959548	-1	1	-1
REACTOME_HEPARAN_SULFATE_HEPARIN_HS_GAG_METABOLISM	-1	-0.036054842	0.06376217	-1	-1	0.026161507	1
REACTOME_HIGHLY_CALCIUM_PERMEABLE_POSTSYNAPTIC_NICOTINIC_ACETYLCHOLINE_RECEPTORS	1	0.040449373	-1	-1	0.09760809	-0.005016838	-1
REACTOME_HIV_INFECTION	1	-1	1	1	-1	1	-1
REACTOME_HIV_LIFE_CYCLE	1	-1	-1	1	-1	-1	-1
REACTOME_HS_GAG_BIOSYNTHESIS	-1	-1	1	1	-1	0.19614403	1
REACTOME_HS_GAG_DEGRADATION	-0.18272907	-0.035084516	0.18849266	-1	-1	0.048090935	-1
REACTOME_HYALURONAN_METABOLISM	-1	-1	-1	-1	1	-1	-1
REACTOME_IL1_SIGNALING	1	-1	1	-0.17551653	-1	1	1
REACTOME_IL_2_SIGNALING	-1	1	1	-0.006866988	1	-1	-1
REACTOME_IL_3_5_AND_GM_CSF_SIGNALING	1	1	1	0	1	-1	-1
REACTOME_IL_7_SIGNALING	-1	1	1	-0.002414327	1	-1	1
REACTOME_IL_RECEPTOR_SHC_SIGNALING	1	1	1	-0.001601872	1	-1	-1
REACTOME_IMMUNOREGULATORY_INTERACTIONS_BETWEEN_A_LYMPHOID_AND_A_NON_LYMPHOID_CELL	1	-1	0.16643184	-4.96E-05	1	1	-1
REACTOME_INCRETIN_SYNTHESIS_SECRETION_AND_INACTIVATION	1	0.1817413	-1	1	1	-0.1153779	1
REACTOME_INFLAMMASOMES	1	-1	0.19492058	-1	1	1	1
REACTOME_INFLUENZA_LIFE_CYCLE	1	1	-1	1	-1	-0.09578099	-1
REACTOME_INFLUENZA_VIRAL_RNA_TRANSCRIPTION_AND_REPLICATION	1	0.13172248	-1	0.1570356	1	-0.014339711	-1
REACTOME_INHIBITION_OF_INSULIN_SECRETION_BY_ADRENALINE_NORADRENALINE	1	-1	1	-1	1	-1	-1
REACTOME_INHIBITION_OF_REPLICATION_INITIATION_OF_DAMAGED_DNA_BY_RB1_E2F1	-1	-1	1	-1	-1	1	-1
REACTOME_INHIBITION_OF_VOLTAGE_GATED_CA2_CHANNELS_VIA_GBETA_GAMMA_SUBUNITS	0.17856526	0.025136534	-1	-1	0.016806269	-8.24E-04	-1
REACTOME_INITIAL_TRIGGERING_OF_COMPLEMENT	0.1348585	-1	0.053332694	1	0.14514384	1	0.004717595
REACTOME_INNATE_IMMUNE_SYSTEM	1	-1	0.17041966	-1	1	1	1
REACTOME_INSULIN_RECEPTOR_RECYCLING	1	1	-0.19134381	-1	-1	-1	-1
REACTOME_INTEGRATION_OF_ENERGY_METABOLISM	1	-1	1	1	1	1	1
REACTOME_INTEGRIN_CELL_SURFACE_INTERACTIONS	-1	-1.56E-05	0.019667141	-0.10136453	-0.04997737	1.54E-04	1
REACTOME_INTERACTION_BETWEEN_L1_AND_ANKYRINS	1	1	-1	-1	1	-1	-1
REACTOME_INTERFERON_ALPHA_BETA_SIGNALING	1	-1	1	-0.06406254	-1	1	-1
REACTOME_INTERFERON_GAMMA_SIGNALING	-1	-1	1	-4.70E-05	-1	1	-1
REACTOME_INTERFERON_SIGNALING	-1	-1	1	-0.050626967	-1	1	-1
REACTOME_INTRINSIC_PATHWAY	1	1	1	0.00736071	1	1	1
REACTOME_INWARDLY_RECTIFYING_K_CHANNELS	1	0.029625798	-1	-1	0.002255087	-9.11E-04	-1
REACTOME_ION_CHANNEL_TRANSPORT	1	0.08463561	1	-8.06E-04	0.018330527	-0.025677016	-1
REACTOME_ION_TRANSPORT_BY_P_TYPE_ATPASES	1	1	1	-6.42E-04	1	-1	1
REACTOME_KERATAN_SULFATE_BIOSYNTHESIS	-1	-0.01627023	0.015151528	-1	-1	0.006591926	-1
REACTOME_KERATAN_SULFATE_DEGRADATION	-1	-0.01839348	0.053143617	-1	-0.10082772	0.007067855	-1
REACTOME_KERATAN_SULFATE_KERATIN_METABOLISM	-1	-0.005475247	0.019604553	-1	-1	0.004661046	-1
REACTOME_KINESINS	-0.13679747	-1	-1	-1	-1	1	-1
REACTOME_L1CAM_INTERACTIONS	-0.19616963	-1	1	-0.1968988	-1	1	-1
REACTOME_LATENT_INFECTION_OF_HOMO_SAPIENS_WITH_MYCOBACTERIUM_TUBERCULOSIS	1	1	-1	-0.14497007	-1	-1	-1
REACTOME_LATE_PHASE_OF_HIV_LIFE_CYCLE	1	1	-1	1	-1	-1	-1
REACTOME_LIGAND_GATED_ION_CHANNEL_TRANSPORT	1	0.00826689	1	-0.1354114	0.003237543	-7.84E-05	-1
REACTOME_LIPID_DIGESTION_MOBILIZATION_AND_TRANSPORT	1	-1	1	0.025489997	-1	1	1
REACTOME_LIPOPROTEIN_METABOLISM	1	-1	1	0.006625012	1	1	0.13815224
REACTOME_LYSOSOME_VESICLE_BIOGENESIS	1	-1	1	-0.09043963	-1	1	1
REACTOME_MAPK_TARGETS_NUCLEAR_EVENTS_MEDIATED_BY_MAP_KINASES	1	-1	1	-1	1	1	1
REACTOME_MAP_KINASE_ACTIVATION_IN_TLR_CASCADE	1	-1	1	-1	-1	1	1
REACTOME_METABOLISM_OF_AMINO_ACIDS_AND_DERIVATIVES	1.49E-04	0.12526764	1	2.61E-04	0.13680455	1	0
REACTOME_METABOLISM_OF_CARBOHYDRATES	1	-0.11697654	0.07721986	1	-1	0.021392815	0.18998443
REACTOME_METABOLISM_OF_LIPIDS_AND_LIPOPROTEINS	0.037848137	-1	1	1	-1	0.05633755	1.86E-05
REACTOME_METABOLISM_OF_NON_CODING_RNA	-1	-1	-1	1	-1	-1	-1
REACTOME_METABOLISM_OF_NUCLEOTIDES	1	-1	1	1	-1	1	0.122689
REACTOME_METABOLISM_OF_POLYAMINES	1	1	-1	1	1	1	0.07096285
REACTOME_METABOLISM_OF_PORPHYRINS	0.03986148	1	-1	1	-1	-1	1
REACTOME_METABOLISM_OF_STEROID_HORMONES_AND_VITAMINS_A_AND_D	1	1	-1	1	1	-1	1
REACTOME_METABOLISM_OF_VITAMINS_AND_COFACTORS	0.01764887	1	1	1	-1	1	2.14E-05
REACTOME_METAL_ION_SLC_TRANSPORTERS	1	1	1	1	1	-1	1
REACTOME_MHC_CLASS_II_ANTIGEN_PRESENTATION	-1	-1	1	-0.06992985	-1	1	1
REACTOME_MITOCHONDRIAL_FATTY_ACID_BETA_OXIDATION	0.084999174	1	1	1	-1	0.15382774	4.25E-04
REACTOME_MITOCHONDRIAL_PROTEIN_IMPORT	0.06949559	1	-1	0.016257735	-1	1	0.04672532
REACTOME_MITOCHONDRIAL_TRNA_AMINOACYLATION	1	1	-1	1	-1	1	0.036015335
REACTOME_MITOTIC_G1_G1_S_PHASES	-0.073086895	-1	-1	1	-1	1	-1
REACTOME_MITOTIC_G2_G2_M_PHASES	-0.101014204	-1	1	1	-1	1	-1
REACTOME_MITOTIC_M_M_G1_PHASES	-0.0808971	-1	-1	1	-1	1	-1
REACTOME_MITOTIC_PROMETAPHASE	-0.079988495	-1	1	1	-1	1	-1
REACTOME_MRNA_CAPPING	1	1	-1	1	-1	-1	-1
REACTOME_MRNA_DECAY_BY_3_TO_5_EXORIBONUCLEASE	1	1	-1	1	1	-1	1
REACTOME_MRNA_PROCESSING	1	1	-1	1	-1	-1	1
REACTOME_MRNA_SPLICING_MINOR_PATHWAY	1	1	-1	1	1	-1	-1
REACTOME_MUSCLE_CONTRACTION	1	-1	1	-1	-1	1	1
REACTOME_MYD88_MAL_CASCADE_INITIATED_ON_PLASMA_MEMBRANE	-1	-1	1	-0.19147663	1	1	1
REACTOME_M_G1_TRANSITION	-0.11820184	-1	-1	1	-1	1	-1
REACTOME_NA_CL_DEPENDENT_NEUROTRANSMITTER_TRANSPORTERS	1	0.025111942	-1	-1	0.009894997	-0.11499671	1
REACTOME_NCAM1_INTERACTIONS	-1	-0.002558375	0.07144141	-0.095577694	-0.003562461	0.008107699	-1
REACTOME_NCAM_SIGNALING_FOR_NEURITE_OUT_GROWTH	-1	-0.003285457	0.05450695	-0.034634434	-0.03783323	0.015059719	-1
REACTOME_NEF_MEDIATES_DOWN_MODULATION_OF_CELL_SURFACE_RECEPTORS_BY_RECRUITING_THEM_TO_CLATHRIN_ADAPTERS	1	-1	1	-0.06998997	-1	1	1
REACTOME_NEGATIVE_REGULATION_OF_FGFR_SIGNALING	1	1	1	1	1	1	1
REACTOME_NEP_NS2_INTERACTS_WITH_THE_CELLULAR_EXPORT_MACHINERY	-1	-1	-1	1	-1	-1	-1
REACTOME_NEURONAL_SYSTEM	0.11507405	0.001908906	1	-0.17190509	0.007442565	-1.17E-04	-1
REACTOME_NEUROTRANSMITTER_RECEPTOR_BINDING_AND_DOWNSTREAM_TRANSMISSION_IN_THE_POSTSYNAPTIC_CELL	0.17603584	0.03682776	1	-1	0.049337707	-0.005740351	-1
REACTOME_NEUROTRANSMITTER_RELEASE_CYCLE	1	0.047787398	-1	-1	0.069874376	-1	1
REACTOME_NFKB_AND_MAP_KINASES_ACTIVATION_MEDIATED_BY_TLR4_SIGNALING_REPERTOIRE	1	-1	1	-1	-1	1	1
REACTOME_NITRIC_OXIDE_STIMULATES_GUANYLATE_CYCLASE	1	-1	1	-1	1	-1	-1
REACTOME_NOD1_2_SIGNALING_PATHWAY	-1	-1	1	-0.1976813	-1	1	1
REACTOME_NONSENSE_MEDIATED_DECAY_ENHANCED_BY_THE_EXON_JUNCTION_COMPLEX	-1	1	-1	1	-1	-0.17942372	-1
REACTOME_NOREPINEPHRINE_NEUROTRANSMITTER_RELEASE_CYCLE	-1	1	1	-0.0699168	1	-1	1
REACTOME_NRIF_SIGNALS_CELL_DEATH_FROM_THE_NUCLEUS	-1	1	-1	1	1	-1	-1
REACTOME_NUCLEAR_RECEPTOR_TRANSCRIPTION_PATHWAY	0.050241537	0.15804556	1	1	1	-1	0.040461082
REACTOME_NUCLEAR_SIGNALING_BY_ERBB4	-1	1	1	1	0.07832768	-1	1
REACTOME_NUCLEOTIDE_LIKE_PURINERGIC_RECEPTORS	-1	1	1	-0.07628549	0.015451092	-1	1
REACTOME_N_GLYCAN_TRIMMING_IN_THE_ER_AND_CALNEXIN_CALRETICULIN_CYCLE	1	1	-1	1	0.08639104	-1	0.12521638
REACTOME_OPIOID_SIGNALLING	1	-1	1	-1	1	1	1
REACTOME_ORC1_REMOVAL_FROM_CHROMATIN	-0.11356628	-1	-1	1	-1	1	-1
REACTOME_ORGANIC_CATION_ANION_ZWITTERION_TRANSPORT	-0.12596345	1	-1	1	0.1657982	-1	1
REACTOME_OTHER_SEMAPHORIN_INTERACTIONS	-1	-1	1	-0.024092145	1	1	1
REACTOME_O_LINKED_GLYCOSYLATION_OF_MUCINS	-1	1	1	-0.12812233	1	1	1
REACTOME_P53_DEPENDENT_G1_DNA_DAMAGE_RESPONSE	1	-1	-1	0.16623	-1	-1	-1
REACTOME_P53_INDEPENDENT_G1_S_DNA_DAMAGE_CHECKPOINT	1	1	-1	0.091542	-1	-1	-1
REACTOME_P75_NTR_RECEPTOR_MEDIATED_SIGNALLING	-0.1576647	-1	-1	-1	-1	1	-1
REACTOME_PASSIVE_TRANSPORT_BY_AQUAPORINS	0.19345681	-1	1	1	1	1	1
REACTOME_PD1_SIGNALING	0.19590747	1	-1	-0.018528111	1	-0.038766123	-1
REACTOME_PEPTIDE_CHAIN_ELONGATION	1	0.036782626	-1	1	0.008023621	-0.004873779	1
REACTOME_PEPTIDE_LIGAND_BINDING_RECEPTORS	-1	0.007174165	1	-1	0	-2.16E-04	-1
REACTOME_PERK_REGULATED_GENE_EXPRESSION	1	1	-1	0.17042488	-1	-1	1
REACTOME_PEROXISOMAL_LIPID_METABOLISM	0.05354339	-1	1	1	-1	0.08155615	0.001733883
REACTOME_PHASE1_FUNCTIONALIZATION_OF_COMPOUNDS	1.47E-04	-1	7.42E-04	1	-1	0.002813402	2.91E-05
REACTOME_PHASE_II_CONJUGATION	8.70E-04	-1	1	0	-1	1	4.21E-04
REACTOME_PHOSPHOLIPASE_C_MEDIATED_CASCADE	1	1	1	-1	1	1	1
REACTOME_PHOSPHOLIPID_METABOLISM	-1	-1	1	-1	-1	0.13000871	0.18631218
REACTOME_PHOSPHORYLATION_OF_CD3_AND_TCR_ZETA_CHAINS	1	0.13840604	-1	-0.010831549	0.15946642	-0.038066804	-1
REACTOME_PHOSPHORYLATION_OF_THE_APC_C	-0.136567	-1	1	1	-1	1	-1
REACTOME_PKA_MEDIATED_PHOSPHORYLATION_OF_CREB	-1	-1	1	1	1	1	1
REACTOME_PLATELET_ACTIVATION_SIGNALING_AND_AGGREGATION	-1	-0.091793545	0.0520821	-0.046733934	-1	0.12300478	1
REACTOME_PLATELET_ADHESION_TO_EXPOSED_COLLAGEN	1	-1	0.17406175	-0.006497155	-0.15170765	0.12207469	-1
REACTOME_PLATELET_CALCIUM_HOMEOSTASIS	1	1	1	-0.11410989	1	-1	1
REACTOME_PLATELET_HOMEOSTASIS	1	-1	1	-0.021588642	-1	-1	-1
REACTOME_POST_TRANSLATIONAL_PROTEIN_MODIFICATION	1	-1	1	1	1	1	0.030830828
REACTOME_POTASSIUM_CHANNELS	0.074325465	0	-1	-1	0	0	-1
REACTOME_PPARA_ACTIVATES_GENE_EXPRESSION	0.17899603	-1	1	0.14221936	-1	0.123575106	0.06721054
REACTOME_PRESYNAPTIC_NICOTINIC_ACETYLCHOLINE_RECEPTORS	1	0.078874856	-0.12951443	-1	0.08002694	-0.002350575	-1
REACTOME_PRE_NOTCH_EXPRESSION_AND_PROCESSING	-0.19490167	-1	1	-1	1	1	1
REACTOME_PRE_NOTCH_PROCESSING_IN_GOLGI	-1	1	1	-0.1645662	1	-1	1
REACTOME_PRE_NOTCH_TRANSCRIPTION_AND_TRANSLATION	-0.12013711	-1	1	-1	1	1	-1
REACTOME_PROLACTIN_RECEPTOR_SIGNALING	1	1	-1	1	1	1	0.030867642
REACTOME_PROSTACYCLIN_SIGNALLING_THROUGH_PROSTACYCLIN_RECEPTOR	1	-1	1	-0.17780772	1	-1	-1
REACTOME_PROTEOLYTIC_CLEAVAGE_OF_SNARE_COMPLEX_PROTEINS	-1	-1	-1	-0.007616357	-1	1	1
REACTOME_PTM_GAMMA_CARBOXYLATION_HYPUSINE_FORMATION_AND_ARYLSULFATASE_ACTIVATION	1	-1	1	0.1773697	-1	1	0.04739544
REACTOME_PYRIMIDINE_METABOLISM	1	-1	1	1	-1	0.17632905	0.026126795
REACTOME_PYRUVATE_METABOLISM_AND_CITRIC_ACID_TCA_CYCLE	1	-1	1	1	-1	1	0.006619606
REACTOME_RAS_ACTIVATION_UOPN_CA2_INFUX_THROUGH_NMDA_RECEPTOR	0.19589143	1	1	1	-1	-1	1
REACTOME_RECEPTOR_LIGAND_BINDING_INITIATES_THE_SECOND_PROTEOLYTIC_CLEAVAGE_OF_NOTCH_RECEPTOR	-0.11463155	-1	1	-1	1	-1	-1
REACTOME_RECRUITMENT_OF_MITOTIC_CENTROSOME_PROTEINS_AND_COMPLEXES	-0.19032189	-1	1	1	-1	1	-1
REACTOME_RECYCLING_OF_BILE_ACIDS_AND_SALTS	1	-1	1	0.05863425	1	0.18842363	0.050307855
REACTOME_RECYCLING_PATHWAY_OF_L1	-0.13120177	-1	1	-0.080538794	-1	1	-1
REACTOME_REGULATION_OF_BETA_CELL_DEVELOPMENT	1	0.073856995	1	0.00289987	0.04548787	-1	1
REACTOME_REGULATION_OF_COMPLEMENT_CASCADE	0.09951284	1	0.09693768	0.001815665	0.010661849	0.08668748	0.003243585
REACTOME_REGULATION_OF_GENE_EXPRESSION_IN_BETA_CELLS	1	0.13934025	1	0.009568917	0.021836195	-1	1
REACTOME_REGULATION_OF_GLUCOKINASE_BY_GLUCOKINASE_REGULATORY_PROTEIN	-1	1	-1	1	-1	-1	-1
REACTOME_REGULATION_OF_IFNA_SIGNALING	-1	1	1	-0.14271855	1	-1	1
REACTOME_REGULATION_OF_IFNG_SIGNALING	-1	-1	1	-0.06616084	1	1	1
REACTOME_REGULATION_OF_INSULIN_LIKE_GROWTH_FACTOR_IGF_ACTIVITY_BY_INSULIN_LIKE_GROWTH_FACTOR_BINDING_PROTEINS_IGFBPS	0.021790354	-1	0.15800267	0.1002818	1	1	0.14534763
REACTOME_REGULATION_OF_INSULIN_SECRETION	-1	-1	1	1	1	1	-1
REACTOME_REGULATION_OF_INSULIN_SECRETION_BY_ACETYLCHOLINE	-1	-1	1	-1	1	1	1
REACTOME_REGULATION_OF_INSULIN_SECRETION_BY_GLUCAGON_LIKE_PEPTIDE1	1	-1	1	-1	-1	1	-1
REACTOME_REGULATION_OF_KIT_SIGNALING	-1	-1	1	-0.04698786	1	1	-1
REACTOME_REGULATION_OF_ORNITHINE_DECARBOXYLASE_ODC	1	1	-1	0.076421745	-1	-1	-1
REACTOME_REGULATION_OF_PYRUVATE_DEHYDROGENASE_PDH_COMPLEX	1	-1	1	1	-1	1	0.059256334
REACTOME_REGULATION_OF_SIGNALING_BY_CBL	-1	-1	1	-2.15E-05	1	1	-1
REACTOME_REGULATION_OF_WATER_BALANCE_BY_RENAL_AQUAPORINS	1	-1	0.14161803	-1	1	1	-1
REACTOME_RESPIRATORY_ELECTRON_TRANSPORT	0.005686893	0.015299547	-1	0.056290925	-1	1	7.88E-04
REACTOME_RESPIRATORY_ELECTRON_TRANSPORT_ATP_SYNTHESIS_BY_CHEMIOSMOTIC_COUPLING_AND_HEAT_PRODUCTION_BY_UNCOUPLING_PROTEINS_	0.001533881	0.08123989	-1	0.10969836	-1	-1	4.46E-04
REACTOME_RESPONSE_TO_ELEVATED_PLATELET_CYTOSOLIC_CA2_	-1	-0.059078265	0.01089178	1	-1	0.057590976	1
REACTOME_RNA_POL_III_CHAIN_ELONGATION	1	1	-1	1	-1	-1	1
REACTOME_RNA_POL_III_TRANSCRIPTION	-1	-1	-1	1	-1	1	-1
REACTOME_RNA_POL_III_TRANSCRIPTION_INITIATION_FROM_TYPE_2_PROMOTER	1	-1	-1	1	-1	1	1
REACTOME_RNA_POL_III_TRANSCRIPTION_INITIATION_FROM_TYPE_3_PROMOTER	1	-1	-1	1	-1	-1	-1
REACTOME_RNA_POL_II_PRE_TRANSCRIPTION_EVENTS	1	-1	-1	1	-1	1	-1
REACTOME_RNA_POL_II_TRANSCRIPTION	1	-1	-1	1	-1	-1	-1
REACTOME_RNA_POL_II_TRANSCRIPTION_PRE_INITIATION_AND_PROMOTER_OPENING	1	-1	-1	1	-1	-1	-1
REACTOME_RNA_POL_I_PROMOTER_OPENING	-1	1	-1	1	0.021855846	-0.17951423	-1
REACTOME_RNA_POL_I_RNA_POL_III_AND_MITOCHONDRIAL_TRANSCRIPTION	-1	-1	-1	0.1770825	-1	-1	-1
REACTOME_RORA_ACTIVATES_CIRCADIAN_EXPRESSION	1	-1	-1	0.18315026	-1	1	0.18328463
REACTOME_SCFSKP2_MEDIATED_DEGRADATION_OF_P27_P21	-1	-1	-1	1	-1	1	-1
REACTOME_SCF_BETA_TRCP_MEDIATED_DEGRADATION_OF_EMI1	1	1	-1	0.110982105	-1	-1	-1
REACTOME_SEMA4D_INDUCED_CELL_MIGRATION_AND_GROWTH_CONE_COLLAPSE	-0.071897514	-1	1	-1	-1	1	-1
REACTOME_SEMA4D_IN_SEMAPHORIN_SIGNALING	-0.03705521	-1	1	-1	-1	1	-1
REACTOME_SEMAPHORIN_INTERACTIONS	-0.11115723	-1	1	-0.06639587	-1	1	-1
REACTOME_SEROTONIN_RECEPTORS	1	0.04794339	1	-1	0.013071997	-0.06133965	-1
REACTOME_SHC1_EVENTS_IN_ERBB4_SIGNALING	-0.19173488	-1	-1	1	-1	-1	-1
REACTOME_SHC_MEDIATED_CASCADE	0.13278176	1	1	1	0.18137635	-1	0.1988145
REACTOME_SIGNALING_BY_ACTIVATED_POINT_MUTANTS_OF_FGFR1	1	0.15352435	1	-1	1	-1	1
REACTOME_SIGNALING_BY_FGFR	1	-1	1	1	1	1	1
REACTOME_SIGNALING_BY_FGFR1_FUSION_MUTANTS	-1	-1	1	-0.16371752	1	1	1
REACTOME_SIGNALING_BY_FGFR3_MUTANTS	1	1	1	1	1	1	0.18928577
REACTOME_SIGNALING_BY_FGFR_MUTANTS	1	1	1	-1	1	1	1
REACTOME_SIGNALING_BY_GPCR	-1	0.083823346	1	-0.042501785	1.60E-04	-0.016195295	-1
REACTOME_SIGNALING_BY_HIPPO	-1	-1	1	0.091601536	-1	1	-1
REACTOME_SIGNALING_BY_ILS	1	-1	1	0	-1	1	-1
REACTOME_SIGNALING_BY_NODAL	-1	1	-1	1	0.116515614	-1	1
REACTOME_SIGNALING_BY_NOTCH	-0.14129482	-1	1	-1	1	1	-1
REACTOME_SIGNALING_BY_NOTCH2	-1	1	-1	-1	1	-1	-1
REACTOME_SIGNALING_BY_NOTCH3	-1	1	-1	-1	1	-1	-1
REACTOME_SIGNALING_BY_NOTCH4	-1	1	-1	-1	1	-1	-1
REACTOME_SIGNALING_BY_PDGF	-1	-0.005346827	0.051438123	-1	-0.098108925	7.19E-04	1
REACTOME_SIGNALING_BY_RHO_GTPASES	-0.11500597	-1	1	-0.07256111	-1	1	-1
REACTOME_SIGNALING_BY_ROBO_RECEPTOR	-1	-0.19243707	1	-1	-1	1	-1
REACTOME_SIGNALING_BY_SCF_KIT	-1	-1	1	-0.19825502	1	1	-1
REACTOME_SIGNALING_BY_TGF_BETA_RECEPTOR_COMPLEX	-1	-1	-1	1	-1	-1	-1
REACTOME_SIGNALING_BY_THE_B_CELL_RECEPTOR_BCR	-1	-1	1	-0.13234736	-1	1	-1
REACTOME_SIGNALING_BY_WNT	1	-1	-1	0.141368	-1	-1	-1
REACTOME_SIGNAL_AMPLIFICATION	1	-1	1	-0.11418385	-1	1	-1
REACTOME_SLC_MEDIATED_TRANSMEMBRANE_TRANSPORT	-1	1	1	-1	0.034060936	-1	1
REACTOME_SMOOTH_MUSCLE_CONTRACTION	-1	-0.07807341	0.08375761	-1	-1	0.03469645	1
REACTOME_SPHINGOLIPID_DE_NOVO_BIOSYNTHESIS	-1	-1	1	1	1	1	-1
REACTOME_SRP_DEPENDENT_COTRANSLATIONAL_PROTEIN_TARGETING_TO_MEMBRANE	1	0.19103162	-1	0.19265145	1	-1	1
REACTOME_STEROID_HORMONES	1	1	-1	1	1	-1	1
REACTOME_STRIATED_MUSCLE_CONTRACTION	1	-1	1	-1	-1	1	1
REACTOME_SULFUR_AMINO_ACID_METABOLISM	0.04653242	1	1	0.020781254	1	1	0.003229169
REACTOME_SYNTHESIS_OF_BILE_ACIDS_AND_BILE_SALTS	0.004856131	1	0.1400725	0.02619598	1	0.041096214	3.45E-04
REACTOME_SYNTHESIS_OF_BILE_ACIDS_AND_BILE_SALTS_VIA_24_HYDROXYCHOLESTEROL	0.018494949	1	1	1	-1	1	0.010131691
REACTOME_SYNTHESIS_OF_BILE_ACIDS_AND_BILE_SALTS_VIA_7ALPHA_HYDROXYCHOLESTEROL	0.004973852	1	1	0.012973836	-1	0.02748684	4.72E-04
REACTOME_SYNTHESIS_OF_DNA	-1	-1	-1	1	-1	1	-1
REACTOME_SYNTHESIS_OF_PC	1	1	1	-1	-1	1	0.025430398
REACTOME_SYNTHESIS_OF_PE	1	1	-1	1	-1	1	0.12451838
REACTOME_SYNTHESIS_OF_SUBSTRATES_IN_N_GLYCAN_BIOSYTHESIS	1	-1	1	1	-1	1	1
REACTOME_SYNTHESIS_OF_VERY_LONG_CHAIN_FATTY_ACYL_COAS	0.03915843	1	1	1	1	1	0.015807653
REACTOME_SYNTHESIS_SECRETION_AND_INACTIVATION_OF_GLP1	1	1	-1	1	1	-1	1
REACTOME_S_PHASE	-0.13444887	-1	-1	1	-1	1	-1
REACTOME_TCA_CYCLE_AND_RESPIRATORY_ELECTRON_TRANSPORT	0.019468023	1	-1	1	-1	1	3.39E-04
REACTOME_TCR_SIGNALING	-1	1	1	-0.001513407	1	-1	-1
REACTOME_TERMINATION_OF_O_GLYCAN_BIOSYNTHESIS	-1	1	1	1	1	-1	1
REACTOME_TETRAHYDROBIOPTERIN_BH4_SYNTHESIS_RECYCLING_SALVAGE_AND_REGULATION	0.047764648	1	-1	1	1	-1	0.0914232
REACTOME_THE_NLRP3_INFLAMMASOME	1	-1	1	-0.17947116	-1	1	1
REACTOME_THE_ROLE_OF_NEF_IN_HIV1_REPLICATION_AND_DISEASE_PATHOGENESIS	1	-1	1	-5.61E-04	-1	1	1
REACTOME_THROMBIN_SIGNALLING_THROUGH_PROTEINASE_ACTIVATED_RECEPTORS_PARS	-1	-1	1	-0.19264016	-1	1	-1
REACTOME_THROMBOXANE_SIGNALLING_THROUGH_TP_RECEPTOR	1	-1	1	-1	1	-1	-1
REACTOME_TIE2_SIGNALING	-1	-1	1	1	1	1	-1
REACTOME_TIGHT_JUNCTION_INTERACTIONS	1	1	-1	0.012778523	-1	-1	1
REACTOME_TOLL_RECEPTOR_CASCADES	1	-1	1	-0.030620068	-1	1	1
REACTOME_TRAF6_MEDIATED_INDUCTION_OF_NFKB_AND_MAP_KINASES_UPON_TLR7_8_OR_9_ACTIVATION	-1	-1	1	-1	1	1	1
REACTOME_TRANSCRIPTIONAL_ACTIVITY_OF_SMAD2_SMAD3_SMAD4_HETEROTRIMER	-1	1	1	1	1	-1	-1
REACTOME_TRANSCRIPTION_COUPLED_NER_TC_NER	1	-1	-1	1	-1	1	-1
REACTOME_TRANSMEMBRANE_TRANSPORT_OF_SMALL_MOLECULES	1	1	1	-1	0.05045994	-1	1
REACTOME_TRANSMISSION_ACROSS_CHEMICAL_SYNAPSES	0.12642926	0.015650818	1	-1	0.033386845	-0.006162287	1
REACTOME_TRANSPORT_OF_GLUCOSE_AND_OTHER_SUGARS_BILE_SALTS_AND_ORGANIC_ACIDS_METAL_IONS_AND_AMINE_COMPOUNDS	-1	0.16329865	1	1	0.019506447	-1	1
REACTOME_TRANSPORT_OF_INORGANIC_CATIONS_ANIONS_AND_AMINO_ACIDS_OLIGOPEPTIDES	-1	1	1	-0.13827924	0.035523232	-1	1
REACTOME_TRANSPORT_OF_MATURE_MRNA_DERIVED_FROM_AN_INTRONLESS_TRANSCRIPT	-1	-1	-1	1	-1	1	-1
REACTOME_TRANSPORT_OF_MATURE_TRANSCRIPT_TO_CYTOPLASM	-1	-1	-1	1	-1	1	-1
REACTOME_TRANSPORT_OF_RIBONUCLEOPROTEINS_INTO_THE_HOST_NUCLEUS	-1	-1	-1	1	-1	1	-1
REACTOME_TRANSPORT_OF_VITAMINS_NUCLEOSIDES_AND_RELATED_MOLECULES	1	1	1	1	1	1	0.122506216
REACTOME_TRANSPORT_TO_THE_GOLGI_AND_SUBSEQUENT_MODIFICATION	1	-1	1	1	1	1	0.035637163
REACTOME_TRIGLYCERIDE_BIOSYNTHESIS	0.09431319	1	1	1	1	0.1794032	2.99E-04
REACTOME_TRNA_AMINOACYLATION	1	-1	-1	1	-1	1	1
REACTOME_UNWINDING_OF_DNA	-0.019672666	-1	1	-1	-1	1	-1
REACTOME_VEGF_LIGAND_RECEPTOR_INTERACTIONS	-1	-0.0721979	0.076745294	-1	-1	1	-1
REACTOME_VIF_MEDIATED_DEGRADATION_OF_APOBEC3G	1	1	-1	0.11872072	-1	-1	-1
REACTOME_VIRAL_MESSENGER_RNA_SYNTHESIS	1	1	-1	1	-1	-1	-1
REACTOME_VITAMIN_B5_PANTOTHENATE_METABOLISM	0.07397778	1	1	1	-1	0.15958643	0.003046014
REACTOME_VOLTAGE_GATED_POTASSIUM_CHANNELS	1	1.26E-04	-1	-1	1.22E-04	0	-1
REACTOME_XENOBIOTICS	0.047553763	-1	0.19630201	0.006129688	-1	1	1
REACTOME_ZINC_TRANSPORTERS	1	0.047636356	1	1	0.18870577	-0.19574827	1
RECEPTOR_ACTIVITY	1	-1	1	-0.004616944	0.014222719	-0.09834664	-1
RECEPTOR_BINDING	-0.17825252	-1	1	1	0.034863375	-1	-1
RECEPTOR_COMPLEX	-1	1	1	-1	1	-1	-1
RECEPTOR_SIGNALING_PROTEIN_ACTIVITY	1	-1	1	-0.027051529	-1	1	1
REGULATION_OF_ACTIN_FILAMENT_LENGTH	-1	-0.07342548	0.14512317	-0.16314521	-1	0.071890585	1
REGULATION_OF_ACTIN_POLYMERIZATION_AND_OR_DEPOLYMERIZATION	-1	-0.089667484	0.09640428	-0.15117945	-1	0.11476991	1
REGULATION_OF_ANATOMICAL_STRUCTURE_MORPHOGENESIS	-1	-1	1	-0.06645755	1	1	-1
REGULATION_OF_AXONOGENESIS	1	-1	1	-0.06015211	-1	1	-1
REGULATION_OF_BLOOD_PRESSURE	0.030862708	-1	0.073872074	-0.070216425	-1	1	1
REGULATION_OF_BODY_FLUID_LEVELS	1	-1	1	1	1	1	1
REGULATION_OF_CATABOLIC_PROCESS	1	1	1	0.002619859	1	1	1
REGULATION_OF_CELLULAR_COMPONENT_SIZE	-1	-0.05042344	0.16523772	-0.15762591	-1	0.060880754	1
REGULATION_OF_CELLULAR_PH	1	-1	1	-0.045896165	-1	1	1
REGULATION_OF_CELL_ADHESION	-1	-1	1	-0.1610797	1	1	1
REGULATION_OF_CELL_CYCLE	-0.10996708	-1	1	1	-1	1	-1
REGULATION_OF_CELL_DIFFERENTIATION	-1	-1	1	-0.12706566	-1	1	-1
REGULATION_OF_CELL_GROWTH	-0.109492026	-1	1	-1	-1	1	-1
REGULATION_OF_CELL_MIGRATION	-1	-1	0.10395944	-1	1	0.1416763	1
REGULATION_OF_CELL_MORPHOGENESIS	-1	1	-1	-1	0.16677551	-1	1
REGULATION_OF_CELL_PROLIFERATION	-1	-1	0.15288718	-1	-1	1	-1
REGULATION_OF_CELL_SHAPE	-1	1	-1	-1	0.1713304	-1	1
REGULATION_OF_CYCLIN_DEPENDENT_PROTEIN_KINASE_ACTIVITY	-0.16362792	-1	1	0.048099205	-1	1	-1
REGULATION_OF_CYTOKINE_BIOSYNTHETIC_PROCESS	1	-1	1	-0.05502762	1	1	1
REGULATION_OF_CYTOSKELETON_ORGANIZATION_AND_BIOGENESIS	-0.13934503	-0.05618686	1	-0.17042767	-1	0.03027279	1
REGULATION_OF_GENE_EXPRESSION_EPIGENETIC	0.17250378	1	1	1	1	-1	1
REGULATION_OF_GTPASE_ACTIVITY	1	-1	1	-0.08237187	1	-1	1
REGULATION_OF_G_PROTEIN_COUPLED_RECEPTOR_PROTEIN_SIGNALING_PATHWAY	-1	-1	1	-1	-1	1	1
REGULATION_OF_IMMUNE_SYSTEM_PROCESS	-1	-1	1	-0.014888694	1	1	-1
REGULATION_OF_INTRACELLULAR_TRANSPORT	-0.14058526	1	-1	-1	1	-1	1
REGULATION_OF_I_KAPPAB_KINASE_NF_KAPPAB_CASCADE	-0.114420556	-0.005812582	1	-1	-0.081215285	0.025111184	-1
REGULATION_OF_LIPID_METABOLIC_PROCESS	1	1	-1	0.026219258	-1	1	0.003618574
REGULATION_OF_LYMPHOCYTE_ACTIVATION	-0.13081229	-1	1	-2.31E-04	-1	1	-1
REGULATION_OF_MAPKKK_CASCADE	-0.16185956	-1	-0.11863507	1	-1	1	-1
REGULATION_OF_MEMBRANE_POTENTIAL	1	1	-1	-1	0.17338961	-0.14332008	1
REGULATION_OF_MITOSIS	-0.18350655	-1	1	1	-1	1	-1
REGULATION_OF_MULTICELLULAR_ORGANISMAL_PROCESS	-1	-1	1	-1	1	1	1
REGULATION_OF_MUSCLE_CONTRACTION	-1	1	1	-1	1	1	1
REGULATION_OF_MYELOID_CELL_DIFFERENTIATION	-1	-1	0.19448699	-0.047269735	1	1	-1
REGULATION_OF_NUCLEOCYTOPLASMIC_TRANSPORT	-0.17883864	1	-1	-1	1	-1	-1
REGULATION_OF_ORGANELLE_ORGANIZATION_AND_BIOGENESIS	-1	-0.0903147	1	-1	-1	0.07727954	1
REGULATION_OF_PH	1	1	1	-0.04473681	1	1	1
REGULATION_OF_PHOSPHORYLATION	-1	-1	1	-0.16662188	-1	1	-1
REGULATION_OF_PROTEIN_IMPORT_INTO_NUCLEUS	-0.19213472	1	-1	-1	1	-1	1
REGULATION_OF_PROTEIN_MODIFICATION_PROCESS	1	-1	1	-0.19971241	-1	1	1
REGULATION_OF_PROTEIN_SECRETION	1	-1	0.09616447	1	-1	1	-1
REGULATION_OF_PROTEIN_STABILITY	1	-1	-1	0.026390182	-1	1	1
REGULATION_OF_RAS_GTPASE_ACTIVITY	-1	1	-1	-0.074027084	1	-1	1
REGULATION_OF_RESPONSE_TO_EXTERNAL_STIMULUS	-1	-1	1	1	1	1	-1
REGULATION_OF_RESPONSE_TO_STIMULUS	1	-1	1	1	1	1	1
REGULATION_OF_RHO_GTPASE_ACTIVITY	1	1	-1	-0.07860926	1	-1	1
REGULATION_OF_RHO_PROTEIN_SIGNAL_TRANSDUCTION	1	1	-1	-0.077045195	0.09277195	-1	-1
REGULATION_OF_SECRETION	-1	-1	0.17915227	1	-1	1	-1
REGULATION_OF_SIGNAL_TRANSDUCTION	-0.19631183	-1	1	-1	-1	1	-1
REGULATION_OF_TRANSPORT	-0.13754739	1	-1	1	1	-1	-1
REGULATION_OF_T_CELL_ACTIVATION	-0.19348438	-1	1	-0.016318293	-1	1	-1
REGULATION_OF_T_CELL_PROLIFERATION	-1	-1	-1	-0.016223462	-1	1	-1
REPLICATION_FORK	-0.18435414	-1	1	-1	-1	1	-1
RESPIRATORY_CHAIN_COMPLEX_I	0.06050258	1	-1	1	-1	1	0.11253545
RESPIRATORY_GASEOUS_EXCHANGE	1	0.07761342	-1	-1	1	-0.006118759	-1
RESPONSE_TO_BACTERIUM	1	1	1	-1	-1	-1	1
RESPONSE_TO_BIOTIC_STIMULUS	1	-1	1	-0.1625871	-1	1	-1
RESPONSE_TO_CARBOHYDRATE_STIMULUS	0.18344219	1	1	-1	-1	1	1
RESPONSE_TO_DNA_DAMAGE_STIMULUS	-1	-1	-1	1	-1	1	1
RESPONSE_TO_DRUG	-1	1	-1	0.012869965	1	-1	-1
RESPONSE_TO_EXTERNAL_STIMULUS	-1	-1	1	-0.19299263	1	1	1
RESPONSE_TO_EXTRACELLULAR_STIMULUS	-1	1	1	1	0.048244026	-1	1
RESPONSE_TO_HORMONE_STIMULUS	-1	-1	1	1	-1	0.17102005	-1
RESPONSE_TO_NUTRIENT_LEVELS	-1	1	1	1	0.054737937	-1	1
RESPONSE_TO_OTHER_ORGANISM	1	-1	1	-0.011981336	1	1	1
RESPONSE_TO_OXIDATIVE_STRESS	1	-1	1	0.17588367	-1	1	1
RESPONSE_TO_TOXIN	0.02851517	-1	1	1	-1	1	0.19837293
RESPONSE_TO_VIRUS	-1	-1	1	-0.01551493	1	1	-1
RESPONSE_TO_WOUNDING	-1	-1	0.19526604	1	1	1	1
RHODOPSIN_LIKE_RECEPTOR_ACTIVITY	1	7.73E-05	1	-0.17939542	0	0	-1
RHO_GTPASE_ACTIVATOR_ACTIVITY	-1	-1	0.1955642	-1	-1	1	-1
RHYTHMIC_PROCESS	1	0.11992731	-1	1	1	-0.008092131	1
RIBONUCLEOPROTEIN_COMPLEX	1	1	-1	0.11498589	-1	-1	1
RIBONUCLEOPROTEIN_COMPLEX_BIOGENESIS_AND_ASSEMBLY	1	-1	1	1	-1	1	-1
RIBOSOMAL_SUBUNIT	0.006256638	0.03678044	-1	0.007413936	1	-1	0.0373394
RIBOSOME	0.005818557	0.057753347	-1	0.042432792	1	-1	0.035804972
RIBOSOME_BIOGENESIS_AND_ASSEMBLY	1	1	-1	1	-1	-1	1
RNA_CATABOLIC_PROCESS	-1	-1	-1	0.17796046	-1	-1	-1
RNA_PROCESSING	1	-1	-1	1	-1	1	1
RNA_SPLICINGVIA_TRANSESTERIFICATION_REACTIONS	1	-1	-1	1	-1	-1	-1
RRNA_METABOLIC_PROCESS	1	1	-1	1	-1	-1	1
RRNA_PROCESSING	1	1	-1	1	-1	-1	1
RUFFLE	-0.100336105	-1	1	-1	-1	1	-1
SARCOMERE	-1	-1	1	-1	-1	0.19017014	-1
SA_B_CELL_RECEPTOR_COMPLEXES	1	1	1	-0.078095555	-1	1	1
SA_CASPASE_CASCADE	-1	1	-1	-1	1	-0.1906999	-1
SA_G1_AND_S_PHASES	-0.1089301	-1	1	1	-1	1	-1
SA_MMP_CYTOKINE_CONNECTION	-1	-1	1	-0.00851058	1	1	-1
SA_REG_CASCADE_OF_CYCLIN_EXPR	-0.04183337	-1	1	-1	-1	1	-1
SECOND_MESSENGER_MEDIATED_SIGNALING	1	0.007970625	1	-1	0	-0.00209418	-1
SENSORY_PERCEPTION	1	1	1	-1	1	-0.103353284	1
SENSORY_PERCEPTION_OF_CHEMICAL_STIMULUS	1	-1	0.15980107	-1	1	1	1
SERINE_HYDROLASE_ACTIVITY	0.14156418	0.15403414	1	4.57E-05	1	1	0.019739686
SERINE_TYPE_ENDOPEPTIDASE_ACTIVITY	0.06026404	0.08016009	1	2.20E-04	0.13720419	-1	0.027435439
SERINE_TYPE_ENDOPEPTIDASE_INHIBITOR_ACTIVITY	-0.13439393	-1	1	0.047080852	1	1	-1
SERINE_TYPE_PEPTIDASE_ACTIVITY	0.14070986	0.14888634	1	5.33E-05	1	1	0.021669008
SEROTONIN_RECEPTOR_ACTIVITY	-1	0.08178946	1	-1	0.012630025	-0.10232738	-1
SH3_DOMAIN_BINDING	-1	-1	1	-0.0801038	-1	1	-1
SH3_SH2_ADAPTOR_ACTIVITY	-1	-1	1	-1	-1	-1	-1
SIG_BCR_SIGNALING_PATHWAY	-1	-1	1	-8.20E-04	1	1	1
SIG_CHEMOTAXIS	-1	-1	0.19370714	-1	1	1	1
SIG_PIP3_SIGNALING_IN_B_LYMPHOCYTES	-1	-1	0.19554496	-0.004613877	1	1	1
SIG_REGULATION_OF_THE_ACTIN_CYTOSKELETON_BY_RHO_GTPASES	-1	-1	1	1	-1	1	-1
SINGLE_STRANDED_RNA_BINDING	1	1	1	-1	1	1	0.038509045
SISTER_CHROMATID_SEGREGATION	-0.10076883	-1	1	1	1	-1	-1
SKELETAL_DEVELOPMENT	1	-0.0303908	0.001822726	-1	-1	0.006502351	1
SKELETAL_MUSCLE_DEVELOPMENT	-1	-1	1	-1	-1	1	-1
SMALL_GTPASE_BINDING	-0.10440723	1	-1	-1	1	-1	1
SMALL_RIBOSOMAL_SUBUNIT	0.047559004	0.15415849	-1	0.034100812	1	-1	0.10811759
SMOOTH_MUSCLE_CONTRACTION_GO_0006939	-1	1	1	1	1	-1	1
SOLUBLE_FRACTION	-1	-1	1	1	0.12652057	-1	-1
SPECIFIC_RNA_POLYMERASE_II_TRANSCRIPTION_FACTOR_ACTIVITY	0.16912493	1	1	1	1	1	1
SPINDLE	-0.016783886	-1	1	-1	-1	1	-1
SPINDLE_MICROTUBULE	-0.1306725	-1	1	-1	-1	1	-1
SPINDLE_POLE	-0.15809016	-1	1	1	-1	1	-1
STEROID_BINDING	1	-1	1	0.10649706	-1	1	1
STEROID_METABOLIC_PROCESS	0.036657978	1	1	0.17771663	1	1	0.014066974
STRIATED_MUSCLE_CONTRACTION_GO_0006941	1	1	-1	-1	1	-0.11575284	-1
STRIATED_MUSCLE_DEVELOPMENT	-1	-1	1	-1	-1	1	-1
STRUCTURAL_CONSTITUENT_OF_CYTOSKELETON	-1	-1	1	1	-1	1	-1
STRUCTURAL_CONSTITUENT_OF_MUSCLE	-1	1	1	1	-1	-1	-1
STRUCTURAL_CONSTITUENT_OF_RIBOSOME	0.14472145	0.017960677	-1	0.16157815	0.019059453	-0.003280002	1
STRUCTURAL_MOLECULE_ACTIVITY	1	-1	1	1	-0.074416354	1	-1
STRUCTURE_SPECIFIC_DNA_BINDING	-1	-1	-1	1	-1	1	-1
ST_ADRENERGIC	-1	-1	1	-0.18440142	0.18303877	1	1
ST_B_CELL_ANTIGEN_RECEPTOR	-1	-1	1	-0.06997162	1	1	-1
ST_DIFFERENTIATION_PATHWAY_IN_PC12_CELLS	-1	1	-1	-1	1	-1	1
ST_FAS_SIGNALING_PATHWAY	-1	-1	-1	1	-1	-1	-1
ST_GA13_PATHWAY	-1	-1	1	1	1	1	1
ST_GAQ_PATHWAY	-1	-1	0.18272516	-1	1	1	1
ST_GRANULE_CELL_SURVIVAL_PATHWAY	1	1	1	-1	1	-1	1
ST_G_ALPHA_I_PATHWAY	1	-1	0.14742406	-1	-1	1	1
ST_INTEGRIN_SIGNALING_PATHWAY	-0.09906886	-1	1	-1	-1	1	-1
ST_JNK_MAPK_PATHWAY	-1	1	-0.039411295	1	1	-1	1
ST_MYOCYTE_AD_PATHWAY	1	1	1	1	1	-1	1
ST_T_CELL_SIGNAL_TRANSDUCTION	-1	1	1	-0.012786483	1	-1	1
ST_WNT_BETA_CATENIN_PATHWAY	-1	-0.03013038	0.06341687	-1	-1	0.017781317	-1
ST_WNT_CA2_CYCLIC_GMP_PATHWAY	-1	-1	1	1	1	1	0.081364475
SUBSTRATE_SPECIFIC_CHANNEL_ACTIVITY	0.0419315	0	-1	1	1.03E-05	0	-1
SUBSTRATE_SPECIFIC_TRANSMEMBRANE_TRANSPORTER_ACTIVITY	1	0.025041355	1	-1	0.014423825	-0.009999269	1
SUBSTRATE_SPECIFIC_TRANSPORTER_ACTIVITY	1	0.04539524	1	1	0.035398953	-0.03965819	1
SUGAR_BINDING	0.03858622	1	1	-0.014987152	1	-1	1
SYNAPTIC_TRANSMISSION	1	0.025576465	1	-1	0.013535416	-2.87E-04	-1
SYSTEM_PROCESS	1	-1	1	-1	0.08659691	-0.1260682	-1
S_ADENOSYLMETHIONINE_DEPENDENT_METHYLTRANSFERASE_ACTIVITY	0.17507336	1	1	1	1	1	0.09127755
S_PHASE	-1	-1	1	-1	-1	1	-1
TIGHT_JUNCTION	1	1	-1	0.006267398	-1	-1	1
TISSUE_REMODELING	1	-1	0.122031435	-1	-1	1	-1
TRANSCRIPTION_FACTOR_TFIID_COMPLEX	1	-1	-1	1	-1	1	-1
TRANSFERASE_ACTIVITY_TRANSFERRING_ALKYL_OR_ARYLOTHER_THAN_METHYLGROUPS	0.19447018	1	-1	0.001555523	-1	1	0.036654007
TRANSFERASE_ACTIVITY_TRANSFERRING_ONE_CARBON_GROUPS	0.042023472	1	1	1	1	1	0.06595607
TRANSFORMING_GROWTH_FACTOR_BETA_RECEPTOR_SIGNALING_PATHWAY	-1	-1	0.16712518	-1	1	1	-1
TRANSLATIONAL_INITIATION	-1	-1	0.13706875	-1	-1	0.14114513	-1
TRANSLATION_INITIATION_FACTOR_ACTIVITY	1	-1	0.14190675	-1	-1	0.18454576	-1
TRANSMEMBRANE_RECEPTOR_ACTIVITY	1	1	1	-0.008036286	0.005122084	-0.014573816	-1
TRANSMEMBRANE_RECEPTOR_PROTEIN_KINASE_ACTIVITY	-1	-7.57E-04	4.23E-04	-0.07973038	-1	0.0553473	-1
TRANSMEMBRANE_RECEPTOR_PROTEIN_PHOSPHATASE_ACTIVITY	-1	-1	1	-0.07457259	-1	0.10143123	-1
TRANSMEMBRANE_RECEPTOR_PROTEIN_TYROSINE_KINASE_ACTIVITY	-1	-2.60E-04	9.52E-04	-0.18019462	-1	0.058018796	-1
TRANSMEMBRANE_TRANSPORTER_ACTIVITY	1	0.048315506	1	-1	0.021952303	-0.017913846	1
TRANSMISSION_OF_NERVE_IMPULSE	1	0.02476468	1	-1	0.0340374	-5.52E-04	-1
TRANSPORT_VESICLE	-1	-1	1	1	-1	0.1501039	1
TRICARBOXYLIC_ACID_CYCLE_INTERMEDIATE_METABOLIC_PROCESS	0.018642986	1	1	1	-1	1	0.036062706
TRNA_METABOLIC_PROCESS	1	1	-1	1	-1	1	1
T_CELL_ACTIVATION	-1	-1	1	-0.005032252	1	-1	-1
T_CELL_DIFFERENTIATION	1	1	1	-0.062531985	1	-0.14249079	-1
T_CELL_PROLIFERATION	-1	-1	-1	-0.019878112	-1	1	-1
UNFOLDED_PROTEIN_BINDING	1	-1	1	0.080604404	-1	1	-1
VACUOLAR_PART	1	1	1	-0.18164152	1	1	1
VACUOLE	1	-1	1	-0.10724857	-1	1	1
VACUOLE_ORGANIZATION_AND_BIOGENESIS	1	-1	1	-0.09187163	-1	1	1
VANPOLL_LIVER_REGENERATION_AFTER_INJURY	-0.06924804	-1	1	-0.17895219	-1	1	-1
VASCULATURE_DEVELOPMENT	1	-1	0.034996193	-1	-1	1	1
VESICLE_MEMBRANE	1	1	-1	1	1	1	1
VESICULAR_FRACTION	0.12391206	-1	0.16535138	1	-1	0.0839149	6.09E-04
VIRAL_GENOME_REPLICATION	-1	-1	1	-0.0995073	-1	1	-1
VIRAL_INFECTIOUS_CYCLE	-1	-1	1	-0.11698855	-1	1	-1
VIRAL_REPRODUCTION	-1	-1	1	-0.18201196	1	-1	-1
VIRAL_REPRODUCTIVE_PROCESS	-1	-1	1	-0.07848418	1	1	-1
VITAMIN_BINDING	0.018736588	1	1	1	-1	1	4.79E-04
VITAMIN_METABOLIC_PROCESS	0.11566116	1	-1	1	-1	1	1
VOLTAGE_GATED_CALCIUM_CHANNEL_ACTIVITY	1	0.07414284	-1	1	0.03616262	-0.021835856	-1
VOLTAGE_GATED_CALCIUM_CHANNEL_COMPLEX	1	0.18437031	1	1	0.0933426	-0.15193133	-1
VOLTAGE_GATED_CATION_CHANNEL_ACTIVITY	1	3.80E-04	1	-1	1.12E-04	-8.36E-06	-1
VOLTAGE_GATED_CHANNEL_ACTIVITY	1	1.12E-04	1	-1	1.13E-04	0	-1
VOLTAGE_GATED_POTASSIUM_CHANNEL_ACTIVITY	1	8.37E-05	-1	-1	0.001235393	0	-1
VOLTAGE_GATED_POTASSIUM_CHANNEL_COMPLEX	1	4.50E-04	-1	-1	7.08E-04	0	-1
VOLTAGE_GATED_SODIUM_CHANNEL_ACTIVITY	1	1	1	1	1	-1	1
WNT_SIGNALING	-0.100486584	-1	1	1	1	1	-1
WOUND_HEALING	-1	-1	1	0.06996791	1	1	0.07387878
